# Supplementary material for: (4-Fluoro­phen­yl)(2-hy­droxy-5-methyl­phen­yl)methanone
Source: Acta Crystallogr Sect E Struct Rep Online. 2014 Feb 12;70(Pt 3):o286. doi: 10.1107/S1600536814001883 (PMC3998389; doi:10.1107/S1600536814001883)
Supplement: Supplementary file 1 [file e-70-0o286-sup1.cif]

##############################################################################
#                                                                            #
# This CIF contains the data in a paper accepted for publication in          #
# Acta Crystallographica Section E. It conforms to the requirements of       #
# Notes for Authors for Acta Crystallographica Section E, and has been       #
# peer reviewed under the auspices of the IUCr Commission on Journals.       #
#                                                                            #
# Full details of the Crystallographic Information File format               #
# are given in the paper "The Crystallographic Information File (CIF):       #
# a New Standard Archive File for Crystallography" by S. R. Hall, F. H.      #
# Allen and I. D. Brown [Acta Cryst. (1991), A47, 655-685].                  #
#                                                                            #
# The current version of the core CIF dictionary is obtainable from          #
# ftp://ftp.iucr.org/pub/cif_core.dic.                                       #
#                                                                            #
# Software is freely available for graphical display of the structure(s)     #
# in this CIF. For information consult the CIF software page                 #
# http://www.iucr.org/resources/cif/software.                                #
#                                                                            #
# This file may be used for bona fide research purposes within the           #
# scientific community so long as proper attribution is given to the journal # 
# article from which it was obtained.                                        #
#                                                                            #
##############################################################################
data_global
_audit_creation_method     'PLATON <TABLE ACC> option'
_journal_date_recd_electronic     2014-01-26
_journal_date_accepted     2014-01-27
_journal_name_full     'Acta Crystallographica, Section E'
_journal_year     2014
_journal_volume     70
_journal_issue      3
_journal_page_first     o286
_journal_page_last     o286
_journal_paper_category     QO
_journal_paper_doi     10.1107/S1600536814001883
_journal_coeditor_code     HB7191
_publ_contact_author_name     'Sridhar, M. A.'
_publ_contact_author_address
;
Department of Studies in Physics Manasagangotri
University of Mysore, Mysore 570 006
India
;
_publ_contact_author_email     'mas@physics.uni-mysore.ac.in'
_publ_contact_author_fax     '+918212419363'
_publ_contact_author_phone     '+918212419333'
_publ_section_title
;
(4-Fluorophenyl)(2-hydroxy-5-methylphenyl)methanone
;
loop_
    _publ_author_name
    _publ_author_address
    'Dileep, C. S.'
;
Department of Studies in Physics
Manasagangotri
University of Mysore
Mysore 570 006
India
;
    'Lakshmi Ranganatha, V.'
;
Department of Chemistry
Yuvaraja's College
University of Mysore
Mysore 570 005
India
;
    'Lokanath, N. K.'
;
Department of Studies in Physics
Manasagangotri
University of Mysore
Mysore 570 006
India
;
    'Khanum, S. A.'
;
Department of Chemistry
Yuvaraja's College
University of Mysore
Mysore 570 005
India
;
    'Sridhar, M. A.'
;
Department of Studies in Physics
Manasagangotri
University of Mysore
Mysore 570 006
India
;
data_I
_database_code_depnum_ccdc_archive     'CCDC 983671'
_chemical_name_systematic
;
(4-Fluorophenyl)(2-hydroxy-5-methylphenyl)methanone
;
_chemical_name_common     ?
_chemical_formula_moiety     'C14 H11 F O2'
_chemical_formula_sum     'C14 H11 F O2'
_chemical_formula_structural     ?
_chemical_formula_iupac     'C14 H11 F O2'
_chemical_formula_weight     230.23
_chemical_melting_point     ?
_symmetry_cell_setting     orthorhombic
_symmetry_space_group_name_H-M     'P b c a'
_symmetry_space_group_name_Hall     '-P 2ac 2ab'
loop_
    _symmetry_equiv_pos_site_id
    _symmetry_equiv_pos_as_xyz
    1 x,y,z
    2 1/2-x,-y,1/2+z
    3 1/2+x,1/2-y,-z
    4 -x,1/2+y,1/2-z
    5 -x,-y,-z
    6 1/2+x,y,1/2-z
    7 1/2-x,1/2+y,z
    8 x,1/2-y,1/2+z
_cell_length_a     5.9396(6)
_cell_length_b     12.3808(15)
_cell_length_c     30.522(3)
_cell_angle_alpha     90
_cell_angle_beta     90
_cell_angle_gamma     90
_cell_volume     2244.5(4)
_cell_formula_units_Z     8
_cell_measurement_reflns_used     8509
_cell_measurement_theta_min     5.80
_cell_measurement_theta_max     64.44
_cell_measurement_temperature     296
_cell_special_details
;
;
_exptl_crystal_description     'block '
_exptl_crystal_colour     'pale yellow'
_exptl_crystal_size_max     0.28
_exptl_crystal_size_mid     0.25
_exptl_crystal_size_min     0.22
_exptl_crystal_size_rad     ?
_exptl_crystal_density_diffrn     1.363
_exptl_crystal_density_meas     ?
_exptl_crystal_density_method     'Not Measured'
_exptl_crystal_F_000     960
_exptl_absorpt_coefficient_mu     0.845
_exptl_absorpt_correction_type     multi-scan
_exptl_absorpt_process_details     '(SADABS; Bruker, 2013)'
_exptl_absorpt_correction_T_min     0.798
_exptl_absorpt_correction_T_max     0.836
_exptl_special_details
;
;
_diffrn_ambient_temperature     296
_diffrn_radiation_type     'CuK\a'
_diffrn_radiation_wavelength     1.54178
_diffrn_radiation_source     'Bruker MicroStar microfocus rotating anode'
_diffrn_radiation_monochromator     'Helios multilayer optics'
_diffrn_measurement_device_type     'Bruker X8 Proteum CCD'
_diffrn_measurement_method     '\f and \w scans'
_diffrn_detector_area_resol_mean     10.7
_diffrn_reflns_number     8509
_diffrn_reflns_av_R_equivalents     0.0297
_diffrn_reflns_av_sigmaI/netI     0.0252
_diffrn_reflns_theta_min     5.80
_diffrn_reflns_theta_max     64.44
_diffrn_reflns_theta_full     64.44
_diffrn_measured_fraction_theta_max     0.971
_diffrn_measured_fraction_theta_full     0.971
_diffrn_reflns_limit_h_min     -6
_diffrn_reflns_limit_h_max     6
_diffrn_reflns_limit_k_min     -14
_diffrn_reflns_limit_k_max     8
_diffrn_reflns_limit_l_min     -34
_diffrn_reflns_limit_l_max     35
_diffrn_reflns_reduction_process
;
;
_refine_special_details
;
Refinement on <i>F</i>^2^ for ALL reflections except those flagged by the user
for potential systematic errors. Weighted <i>R</i>-factors <i>wR</i> and all
goodnesses of fit <i>S</i> are based on <i>F</i>^2^, conventional
<i>R</i>-factors <i>R</i> are based on <i>F</i>, with <i>F</i> set to zero for
negative <i>F</i>^2^. The observed criterion of <i>F</i>^2^ > \s(<i>F</i>^2^)
is used only for calculating -<i>R</i>-factor-obs <i>etc</i>. and is not
relevant to the choice of reflections for refinement. <i>R</i>-factors based
on <i>F</i>^2^ are statistically about twice as large as those based on
<i>F</i>, and <i>R</i>-factors based on ALL data will be even larger.
;
_reflns_number_total     1822
_reflns_number_gt     1535
_reflns_threshold_expression     I>2\s(I)
_refine_ls_structure_factor_coef     Fsqd
_refine_ls_matrix_type     full
_refine_ls_R_factor_all     0.0541
_refine_ls_R_factor_gt     0.0471
_refine_ls_wR_factor_gt     0.1288
_refine_ls_wR_factor_ref     0.1348
_refine_ls_goodness_of_fit_ref     1.057
_refine_ls_restrained_S_all     1.057
_refine_ls_number_reflns     1822
_refine_ls_number_parameters     156
_refine_ls_number_restraints     0
_refine_ls_number_constraints     ?
_refine_ls_hydrogen_treatment     constr
_refine_ls_weighting_scheme     calc
_refine_ls_weighting_details
         'calc w=1/[\s^2^(Fo^2^)+(0.0857P)^2^+0.3925P] where P=(Fo^2^+2Fc^2^)/3'
_atom_sites_solution_hydrogens     geom
_atom_sites_solution_primary     direct
_atom_sites_solution_secondary     difmap
_refine_ls_shift/su_max     0.000
_refine_ls_shift/su_mean     0.000
_refine_diff_density_max     0.175
_refine_diff_density_min     -0.208
_refine_ls_extinction_method     'SHELXL97 (Sheldrick, 2008)'
_refine_ls_extinction_coef     0.0018(4)
_refine_ls_extinction_expression
                                  'FC^*^=KFC[1+0.001XFC^2^\L^3^/SIN(2\Q)]^-1/4^'
_refine_ls_abs_structure_details     ?
_refine_ls_abs_structure_Flack     .
loop_
    _atom_type_symbol
    _atom_type_description
    _atom_type_scat_dispersion_real
    _atom_type_scat_dispersion_imag
    _atom_type_scat_source
    C C 0.0181 0.0091 ' International Tables Vol C Tables 4.2.6.8 and 6.1.1.4'
    H H 0.0000 0.0000 ' International Tables Vol C Tables 4.2.6.8 and 6.1.1.4'
    F F 0.0727 0.0534 ' International Tables Vol C Tables 4.2.6.8 and 6.1.1.4'
    O O 0.0492 0.0322 ' International Tables Vol C Tables 4.2.6.8 and 6.1.1.4'
_computing_data_collection     'APEX2 (Bruker, 2013)'
_computing_cell_refinement     'SAINT (Bruker, 2013)'
_computing_data_reduction     'SAINT (Bruker, 2013)'
_computing_structure_solution     'SHELXS97 (Sheldrick, 2008)'
_computing_structure_refinement     'SHELXL97 (Sheldrick, 2008)'
_computing_molecular_graphics     'Mercury (Macrae <i>et al.</i>, 2008)'
_computing_publication_material     'Mercury (Macrae <i>et al.</i>, 2008)'
loop_
    _atom_site_type_symbol
    _atom_site_label
    _atom_site_fract_x
    _atom_site_fract_y
    _atom_site_fract_z
    _atom_site_U_iso_or_equiv
    _atom_site_thermal_displace_type
    _atom_site_calc_flag
    _atom_site_refinement_flags
    _atom_site_occupancy
    _atom_site_disorder_assembly
    _atom_site_disorder_group
    F F1 0.2531(2) 0.47588(9) 0.01429(4) 0.0737(5) Uani d . 1.000 . .
    O O1 -0.0006(3) -0.11052(11) 0.14523(5) 0.0738(6) Uani d . 1.000 . .
    O O2 -0.1159(2) 0.05347(12) 0.09849(5) 0.0682(5) Uani d . 1.000 . .
    C C1 0.1798(4) -0.05074(14) 0.15707(6) 0.0552(6) Uani d . 1.000 . .
    C C2 0.3280(4) -0.09271(16) 0.18766(7) 0.0692(8) Uani d . 1.000 . .
    C C3 0.5047(4) -0.0321(2) 0.20256(6) 0.0699(8) Uani d . 1.000 . .
    C C4 0.5444(3) 0.07352(18) 0.18787(6) 0.0576(6) Uani d . 1.000 . .
    C C5 0.4015(3) 0.11264(14) 0.15595(5) 0.0471(6) Uani d . 1.000 . .
    C C6 0.2213(3) 0.05270(13) 0.13940(5) 0.0453(5) Uani d . 1.000 . .
    C C7 0.7297(4) 0.1418(2) 0.20654(7) 0.0776(9) Uani d . 1.000 . .
    C C8 0.0668(3) 0.09745(15) 0.10646(6) 0.0469(6) Uani d . 1.000 . .
    C C9 0.1246(3) 0.19838(13) 0.08253(5) 0.0414(5) Uani d . 1.000 . .
    C C10 0.3293(3) 0.21172(14) 0.06101(5) 0.0455(5) Uani d . 1.000 . .
    C C11 0.3715(3) 0.30463(15) 0.03721(6) 0.0481(6) Uani d . 1.000 . .
    C C12 0.2094(3) 0.38360(14) 0.03669(5) 0.0482(6) Uani d . 1.000 . .
    C C13 0.0073(3) 0.37430(16) 0.05775(6) 0.0537(6) Uani d . 1.000 . .
    C C14 -0.0356(3) 0.27965(15) 0.08026(6) 0.0492(6) Uani d . 1.000 . .
    H H1 -0.07480 -0.07740 0.12700 0.1110 Uiso c R 1.000 . .
    H H2 0.30740 -0.16250 0.19810 0.0830 Uiso c R 1.000 . .
    H H3 0.60200 -0.06200 0.22310 0.0840 Uiso c R 1.000 . .
    H H5 0.42620 0.18170 0.14500 0.0560 Uiso c R 1.000 . .
    H H7A 0.73900 0.20840 0.19050 0.1160 Uiso c R 1.000 . .
    H H7B 0.87010 0.10380 0.20420 0.1160 Uiso c R 1.000 . .
    H H7C 0.69850 0.15690 0.23680 0.1160 Uiso c R 1.000 . .
    H H10 0.43820 0.15790 0.06260 0.0550 Uiso c R 1.000 . .
    H H11 0.50590 0.31330 0.02200 0.0580 Uiso c R 1.000 . .
    H H13 -0.09800 0.42990 0.05700 0.0640 Uiso c R 1.000 . .
    H H14 -0.17390 0.27030 0.09410 0.0590 Uiso c R 1.000 . .
loop_
    _atom_site_aniso_label
    _atom_site_aniso_U_11
    _atom_site_aniso_U_22
    _atom_site_aniso_U_33
    _atom_site_aniso_U_12
    _atom_site_aniso_U_13
    _atom_site_aniso_U_23
    F1 0.0800(9) 0.0591(7) 0.0819(8) -0.0030(6) -0.0052(6) 0.0248(6)
    O1 0.0938(12) 0.0487(8) 0.0789(10) -0.0156(8) 0.0071(8) 0.0023(7)
    O2 0.0575(9) 0.0700(9) 0.0770(10) -0.0208(7) -0.0081(7) 0.0058(7)
    C1 0.0713(13) 0.0429(9) 0.0513(10) 0.0047(9) 0.0138(9) -0.0033(8)
    C2 0.1017(18) 0.0495(11) 0.0564(11) 0.0150(12) 0.0105(12) 0.0081(9)
    C3 0.0838(16) 0.0755(15) 0.0504(11) 0.0266(13) -0.0023(10) 0.0123(10)
    C4 0.0560(11) 0.0728(12) 0.0440(9) 0.0156(10) 0.0005(8) -0.0009(9)
    C5 0.0489(10) 0.0486(10) 0.0437(9) 0.0066(8) 0.0050(7) 0.0007(7)
    C6 0.0500(10) 0.0418(9) 0.0441(9) 0.0054(8) 0.0074(7) -0.0017(7)
    C7 0.0625(13) 0.1073(19) 0.0630(13) 0.0040(13) -0.0148(10) -0.0016(12)
    C8 0.0427(10) 0.0482(10) 0.0499(10) -0.0023(8) 0.0017(7) -0.0052(7)
    C9 0.0385(9) 0.0446(9) 0.0410(8) 0.0014(7) -0.0049(6) -0.0032(6)
    C10 0.0397(9) 0.0460(9) 0.0507(9) 0.0049(7) -0.0016(7) -0.0032(7)
    C11 0.0431(10) 0.0555(10) 0.0458(9) -0.0032(8) 0.0002(7) -0.0001(7)
    C12 0.0533(11) 0.0448(9) 0.0464(9) -0.0029(8) -0.0095(8) 0.0055(7)
    C13 0.0511(11) 0.0516(10) 0.0584(11) 0.0127(9) -0.0062(8) 0.0022(8)
    C14 0.0375(9) 0.0591(11) 0.0510(10) 0.0048(8) -0.0015(7) -0.0009(8)
_geom_special_details
;
Bond distances, angles <i>etc</i>. have been calculated using the rounded
fractional coordinates. All su's are estimated from the variances of the
(full) variance-covariance matrix. The cell e.s.d.'s are taken into account in
the estimation of distances, angles and torsion angles
;
loop_
    _geom_bond_atom_site_label_1
    _geom_bond_atom_site_label_2
    _geom_bond_site_symmetry_1
    _geom_bond_site_symmetry_2
    _geom_bond_distance
    _geom_bond_publ_flag
    F1 C12 . . 1.357(2) n
    O1 C1 . . 1.352(3) n
    O2 C8 . . 1.238(2) n
    O1 H1 . . 0.8200 no
    C1 C6 . . 1.411(2) no
    C1 C2 . . 1.384(3) no
    C2 C3 . . 1.368(3) no
    C3 C4 . . 1.402(3) no
    C4 C5 . . 1.380(2) no
    C4 C7 . . 1.500(3) no
    C5 C6 . . 1.397(2) no
    C6 C8 . . 1.470(2) no
    C8 C9 . . 1.488(2) no
    C9 C14 . . 1.387(2) no
    C9 C10 . . 1.392(2) no
    C10 C11 . . 1.383(3) no
    C11 C12 . . 1.372(3) no
    C12 C13 . . 1.367(2) no
    C13 C14 . . 1.382(3) no
    C2 H2 . . 0.9300 no
    C3 H3 . . 0.9300 no
    C5 H5 . . 0.9300 no
    C7 H7A . . 0.9600 no
    C7 H7B . . 0.9600 no
    C7 H7C . . 0.9600 no
    C10 H10 . . 0.9300 no
    C11 H11 . . 0.9300 no
    C13 H13 . . 0.9300 no
    C14 H14 . . 0.9300 no
loop_
    _geom_angle_atom_site_label_1
    _geom_angle_atom_site_label_2
    _geom_angle_atom_site_label_3
    _geom_angle_site_symmetry_1
    _geom_angle_site_symmetry_2
    _geom_angle_site_symmetry_3
    _geom_angle
    _geom_angle_publ_flag
    C1 O1 H1 . . . 110.00 no
    O1 C1 C6 . . . 122.23(18) n
    C2 C1 C6 . . . 119.16(19) no
    O1 C1 C2 . . . 118.61(17) n
    C1 C2 C3 . . . 120.41(19) no
    C2 C3 C4 . . . 122.29(19) no
    C3 C4 C5 . . . 116.72(18) no
    C3 C4 C7 . . . 121.83(18) no
    C5 C4 C7 . . . 121.44(19) no
    C4 C5 C6 . . . 122.69(17) no
    C1 C6 C5 . . . 118.54(16) no
    C5 C6 C8 . . . 121.70(15) no
    C1 C6 C8 . . . 119.63(16) no
    O2 C8 C9 . . . 118.37(16) n
    C6 C8 C9 . . . 120.56(15) no
    O2 C8 C6 . . . 121.05(17) n
    C8 C9 C14 . . . 118.41(16) no
    C10 C9 C14 . . . 119.33(15) no
    C8 C9 C10 . . . 122.21(15) no
    C9 C10 C11 . . . 120.32(16) no
    C10 C11 C12 . . . 118.12(16) no
    F1 C12 C11 . . . 118.14(15) n
    F1 C12 C13 . . . 118.43(16) n
    C11 C12 C13 . . . 123.43(17) no
    C12 C13 C14 . . . 117.85(17) no
    C9 C14 C13 . . . 120.90(16) no
    C1 C2 H2 . . . 120.00 no
    C3 C2 H2 . . . 120.00 no
    C2 C3 H3 . . . 119.00 no
    C4 C3 H3 . . . 119.00 no
    C4 C5 H5 . . . 119.00 no
    C6 C5 H5 . . . 119.00 no
    C4 C7 H7A . . . 109.00 no
    C4 C7 H7B . . . 109.00 no
    C4 C7 H7C . . . 109.00 no
    H7A C7 H7B . . . 109.00 no
    H7A C7 H7C . . . 110.00 no
    H7B C7 H7C . . . 110.00 no
    C9 C10 H10 . . . 120.00 no
    C11 C10 H10 . . . 120.00 no
    C10 C11 H11 . . . 121.00 no
    C12 C11 H11 . . . 121.00 no
    C12 C13 H13 . . . 121.00 no
    C14 C13 H13 . . . 121.00 no
    C9 C14 H14 . . . 120.00 no
    C13 C14 H14 . . . 120.00 no
loop_
    _geom_torsion_atom_site_label_1
    _geom_torsion_atom_site_label_2
    _geom_torsion_atom_site_label_3
    _geom_torsion_atom_site_label_4
    _geom_torsion_site_symmetry_1
    _geom_torsion_site_symmetry_2
    _geom_torsion_site_symmetry_3
    _geom_torsion_site_symmetry_4
    _geom_torsion
    _geom_torsion_publ_flag
    O1 C1 C2 C3 . . . . -175.88(19) no
    C6 C1 C2 C3 . . . . 4.0(3) no
    O1 C1 C6 C5 . . . . 174.98(17) no
    O1 C1 C6 C8 . . . . -1.0(3) no
    C2 C1 C6 C5 . . . . -4.9(3) no
    C2 C1 C6 C8 . . . . 179.17(18) no
    C1 C2 C3 C4 . . . . -0.1(3) no
    C2 C3 C4 C5 . . . . -2.7(3) no
    C2 C3 C4 C7 . . . . 176.0(2) no
    C3 C4 C5 C6 . . . . 1.7(3) no
    C7 C4 C5 C6 . . . . -177.01(17) no
    C4 C5 C6 C1 . . . . 2.0(3) no
    C4 C5 C6 C8 . . . . 177.92(17) no
    C1 C6 C8 O2 . . . . 10.5(3) no
    C1 C6 C8 C9 . . . . -170.79(16) no
    C5 C6 C8 O2 . . . . -165.31(17) no
    C5 C6 C8 C9 . . . . 13.4(3) no
    O2 C8 C9 C10 . . . . -129.33(19) no
    O2 C8 C9 C14 . . . . 48.0(2) no
    C6 C8 C9 C10 . . . . 52.0(2) no
    C6 C8 C9 C14 . . . . -130.74(18) no
    C8 C9 C10 C11 . . . . 176.58(16) no
    C14 C9 C10 C11 . . . . -0.7(2) no
    C8 C9 C14 C13 . . . . -178.76(17) no
    C10 C9 C14 C13 . . . . -1.4(3) no
    C9 C10 C11 C12 . . . . 2.0(3) no
    C10 C11 C12 F1 . . . . 178.33(15) no
    C10 C11 C12 C13 . . . . -1.3(3) no
    F1 C12 C13 C14 . . . . 179.67(16) no
    C11 C12 C13 C14 . . . . -0.7(3) no
    C12 C13 C14 C9 . . . . 2.1(3) no
loop_
    _geom_hbond_atom_site_label_D
    _geom_hbond_atom_site_label_H
    _geom_hbond_atom_site_label_A
    _geom_hbond_site_symmetry_A
    _geom_hbond_distance_DH
    _geom_hbond_distance_HA
    _geom_hbond_distance_DA
    _geom_hbond_angle_DHA
    _geom_hbond_publ_flag
    O1 H1 O2 . 0.82 1.86 2.574(2) 146 yes
_iucr_refine_instructions_details
;
TITL l27 in Pbca
CELL 1.54178 5.9396 12.3808 30.5218 90.000 90.000 90.000
ZERR 8.00 0.0006 0.0015 0.0031 0.000 0.000 0.000
LATT 1
SYMM x+1/2, -y+1/2, -z
SYMM -x, y+1/2, -z+1/2
SYMM -x+1/2, -y, z+1/2
SFAC  C   H   O   F
UNIT  112   88  16   8
L.S. 14
BOND $H
ACTA
HTAB
TEMP 23
SIZE 0.28 0.25 0.22
CONF
FMAP 2
PLAN 20
WGHT    0.085700    0.392500
EXTI    0.001764
FVAR       0.17047
MOLE   1
F1    4    0.253137    0.475884    0.014292    11.00000    0.07999    0.05908 =
         0.08193    0.02483   -0.00521   -0.00301
O1    3   -0.000585   -0.110519    0.145230    11.00000    0.09381    0.04870 =
         0.07889    0.00227    0.00709   -0.01564
AFIX  83
H1    2   -0.074793   -0.077354    0.127002    11.00000   -1.50000
AFIX   0
O2    3   -0.115894    0.053471    0.098488    11.00000    0.05749    0.06998 =
         0.07696    0.00577   -0.00811   -0.02078
C1    1    0.179791   -0.050740    0.157069    11.00000    0.07130    0.04285 =
         0.05131   -0.00327    0.01379    0.00473
C2    1    0.328049   -0.092712    0.187663    11.00000    0.10174    0.04947 =
         0.05642    0.00811    0.01048    0.01498
AFIX  43
H2    2    0.307367   -0.162539    0.198148    11.00000   -1.20000
AFIX   0
C3    1    0.504737   -0.032104    0.202557    11.00000    0.08384    0.07550 =
         0.05037    0.01227   -0.00228    0.02662
AFIX  43
H3    2    0.601955   -0.061986    0.223138    11.00000   -1.20000
AFIX   0
C4    1    0.544373    0.073521    0.187872    11.00000    0.05602    0.07276 =
         0.04398   -0.00093    0.00052    0.01565
C5    1    0.401525    0.112638    0.155945    11.00000    0.04888    0.04858 =
         0.04372    0.00066    0.00505    0.00657
AFIX  43
H5    2    0.426239    0.181725    0.144994    11.00000   -1.20000
AFIX   0
C6    1    0.221277    0.052696    0.139399    11.00000    0.05000    0.04184 =
         0.04406   -0.00168    0.00738    0.00536
C7    1    0.729683    0.141832    0.206541    11.00000    0.06255    0.10728 =
         0.06298   -0.00163   -0.01476    0.00399
AFIX 137
H7A   2    0.739025    0.208434    0.190538    11.00000   -1.50000
H7B   2    0.870090    0.103848    0.204239    11.00000   -1.50000
H7C   2    0.698493    0.156921    0.236790    11.00000   -1.50000
AFIX   0
C8    1    0.066800    0.097448    0.106456    11.00000    0.04275    0.04824 =
         0.04988   -0.00517    0.00173   -0.00230
C9    1    0.124617    0.198379    0.082526    11.00000    0.03854    0.04465 =
         0.04103   -0.00321   -0.00494    0.00143
C10   1    0.329271    0.211724    0.061007    11.00000    0.03966    0.04596 =
         0.05065   -0.00320   -0.00163    0.00486
AFIX  43
H10   2    0.438207    0.157917    0.062630    11.00000   -1.20000
AFIX   0
C11   1    0.371469    0.304626    0.037212    11.00000    0.04313    0.05546 =
         0.04579   -0.00009    0.00023   -0.00318
AFIX  43
H11   2    0.505900    0.313316    0.021993    11.00000   -1.20000
AFIX   0
C12   1    0.209429    0.383601    0.036693    11.00000    0.05327    0.04483 =
         0.04635    0.00550   -0.00949   -0.00291
C13   1    0.007302    0.374302    0.057755    11.00000    0.05112    0.05160 =
         0.05838    0.00222   -0.00618    0.01270
AFIX  43
H13   2   -0.097958    0.429878    0.056970    11.00000   -1.20000
AFIX   0
C14   1   -0.035636    0.279654    0.080257    11.00000    0.03753    0.05911 =
         0.05101   -0.00087   -0.00148    0.00483
AFIX  43
H14   2   -0.173858    0.270338    0.094063    11.00000   -1.20000
MOLE   2
HKLF 4
REM  l27 in Pbca
REM R1 =  0.0471 for   1535 Fo > 4sig(Fo)  and  0.0541 for all   1822 data
REM    156 parameters refined using      0 restraints
END
WGHT      0.0857      0.3925
REM Highest difference peak  0.175,  deepest hole -0.208,  1-sigma level  0.044
Q1    1   0.1684  0.0162  0.1495  11.00000  0.05    0.18
Q2    1   0.4476 -0.0195  0.1502  11.00000  0.05    0.15
Q3    1   0.3147  0.1508  0.1119  11.00000  0.05    0.14
Q4    1   0.0127 -0.0059  0.1224  11.00000  0.05    0.14
Q5    1   0.1608  0.0809  0.1238  11.00000  0.05    0.13
Q6    1   0.6688  0.2243  0.2200  11.00000  0.05    0.13
Q7    1   0.0642 -0.0270  0.1113  11.00000  0.05    0.13
Q8    1   0.2149  0.1566  0.1293  11.00000  0.05    0.13
Q9    1   0.1747  0.1404  0.0373  11.00000  0.05    0.12
Q10   1  -0.0277  0.1260  0.0600  11.00000  0.05    0.12
Q11   1   0.3458 -0.1203  0.1419  11.00000  0.05    0.12
Q12   1   0.2004  0.4110 -0.0092  11.00000  0.05    0.12
Q13   1   0.0667 -0.1128  0.1982  11.00000  0.05    0.12
Q14   1   0.2527  0.0514  0.1920  11.00000  0.05    0.11
Q15   1   0.0000  0.5000  0.0000  10.50000  0.05    0.11
Q16   1   0.3192 -0.0577  0.1551  11.00000  0.05    0.11
Q17   1  -0.1107  0.1397  0.0734  11.00000  0.05    0.11
Q18   1   0.4820  0.4266  0.0236  11.00000  0.05    0.11
Q19   1   0.1805 -0.2057  0.1632  11.00000  0.05    0.10
Q20   1   0.6888 -0.0039  0.2223  11.00000  0.05    0.10
;
