# Supplementary material for: (4-Fluoro­phen­yl)(2-hy­droxy-5-methyl­phen­yl)methanone
Source: Acta Crystallogr Sect E Struct Rep Online. 2014 Feb 12;70(Pt 3):o286. doi: 10.1107/S1600536814001883 (PMC3998389; doi:10.1107/S1600536814001883)
Supplement: Supplementary file 2 [file e-70-0o286-Isup2.hkl]

# 
# h,k,l, Fc-squared, Fo-squared, sigma(Fo-squared) and status flag 
# 
data_I
_shelx_title ' l27 in Pbca' 
_shelx_refln_list_code          4 
_shelx_F_calc_maximum      194.85 
_exptl_crystal_F_000       960.00 
_reflns_d_resolution_high  0.8545 
 
loop_ 
 _symmetry_equiv_pos_as_xyz 
 'x, y, z' 
 'x+1/2, -y+1/2, -z' 
 '-x, y+1/2, -z+1/2' 
 '-x+1/2, -y, z+1/2' 
 '-x, -y, -z' 
 '-x-1/2, y-1/2, z' 
 'x, -y-1/2, z-1/2' 
 'x-1/2, y, -z-1/2' 
 
_cell_length_a     5.9396 
_cell_length_b    12.3808 
_cell_length_c    30.5218 
_cell_angle_alpha  90.000 
_cell_angle_beta   90.000 
_cell_angle_gamma  90.000 
 
_shelx_F_squared_multiplier     1.000 
 
loop_ 
 _refln_index_h 
 _refln_index_k 
 _refln_index_l 
 _refln_F_squared_calc 
 _refln_F_squared_meas 
 _refln_F_squared_sigma 
 _refln_observed_status 
   2   0   0       35.59       30.06      1.51 o 
   4   0   0      535.66      519.96     17.24 o 
   6   0   0        1.27        2.75      2.75 o 
   2   1   0     1084.06     1149.11     20.88 o 
   4   1   0       33.25       26.63      2.30 o 
   6   1   0       49.63       60.30      3.41 o 
   0   2   0    15695.80    18391.69    509.25 o 
   2   2   0      789.42      770.75     14.28 o 
   4   2   0      927.25      990.93     30.73 o 
   6   2   0      122.16      111.89      6.89 o 
   2   3   0      572.90      503.84      9.67 o 
   4   3   0        0.27        2.75      2.41 o 
   6   3   0      814.55      882.35     27.95 o 
   0   4   0     5491.27     4965.79    112.88 o 
   2   4   0     2203.92     1894.65     54.71 o 
   4   4   0       71.91       75.73      5.51 o 
   6   4   0       10.96       11.70      3.10 o 
   4   5   0      201.48      202.09      6.57 o 
   6   5   0        3.08        6.88      2.75 o 
   2   6   0     1106.16      907.86     29.29 o 
   4   6   0       45.65       55.35      3.52 o 
   6   6   0        0.41        3.10      2.41 o 
   2   7   0      892.32      812.23     15.26 o 
   4   7   0       14.43       18.19      2.58 o 
   0   8   0      195.64      214.38     13.26 o 
   2   8   0      210.08      200.45      5.42 o 
   4   8   0      781.19      785.12     20.01 o 
   2   9   0      172.73      175.79      5.72 o 
   4   9   0      242.20      218.35      9.64 o 
   0  10   0      704.73      649.39     54.33 o 
   2  10   0      218.17      231.84      6.44 o 
   4  10   0      125.98      100.82      9.81 o 
   2  11   0        3.79        6.78      2.21 o 
   4  11   0       19.14       27.53      4.47 o 
   0  12   0     1616.86     1698.68     38.40 o 
   2  12   0        4.16        4.33      2.43 o 
   2  13   0      173.18      177.46      7.25 o 
   1   1   1      437.67      452.24      5.93 o 
   2   1   1       11.29       10.40      0.54 o 
   3   1   1      469.92      418.99     20.00 o 
   4   1   1        0.01        1.77      1.11 o 
   5   1   1      200.21      208.44      4.64 o 
   6   1   1      192.74      192.60      5.20 o 
   0   2   1     1273.45     1194.55     21.35 o 
   1   2   1     2593.05     2589.88     38.73 o 
   2   2   1      940.18      871.94     11.37 o 
   3   2   1     1126.72      881.27     22.16 o 
   4   2   1      308.13      373.39      9.62 o 
   5   2   1       14.85       18.71      2.55 o 
   6   2   1      309.56      324.80      8.89 o 
   1   3   1      409.95      392.39      6.90 o 
   2   3   1        4.74        7.03      0.63 o 
   3   3   1      114.15       83.16      3.65 o 
   4   3   1       63.64       67.38      3.63 o 
   5   3   1      300.58      293.49      8.53 o 
   6   3   1       25.16       29.32      2.68 o 
   0   4   1      360.26      272.94      5.37 o 
   1   4   1     4253.60     4045.96     65.38 o 
   2   4   1      392.52      357.19     10.02 o 
   3   4   1       17.70       20.01      1.46 o 
   4   4   1        5.23        4.47      1.72 o 
   5   4   1       18.01       15.22      4.47 o 
   6   4   1       92.25       89.86      4.14 o 
   1   5   1        0.82        5.93      0.64 o 
   3   5   1      701.48      791.90     12.54 o 
   4   5   1       24.21       25.93      1.93 o 
   5   5   1       77.93       71.85      3.87 o 
   6   5   1       38.90       36.45      2.34 o 
   0   6   1       98.32       78.11      4.12 o 
   1   6   1        9.97        4.47      2.06 o 
   2   6   1        0.01        1.09      0.93 o 
   3   6   1      143.49      137.24      3.53 o 
   4   6   1        1.80        3.96      1.38 o 
   5   6   1        0.09        0.00      1.95 o 
   6   6   1       15.81       20.73      2.30 o 
   1   7   1      297.06      285.47      5.40 o 
   2   7   1       30.05       29.34      1.50 o 
   3   7   1      157.91      141.42      3.79 o 
   4   7   1       73.57       80.09      3.01 o 
   5   7   1       49.48       62.85      3.65 o 
   0   8   1        1.65        2.03      1.23 o 
   1   8   1     1181.06     1161.88     13.82 o 
   2   8   1       66.94       54.01      1.96 o 
   3   8   1       43.91       43.31      3.03 o 
   4   8   1       48.50       48.22      3.08 o 
   5   8   1       24.52       29.96      2.92 o 
   1   9   1      276.42      278.74      4.14 o 
   2   9   1       74.40       54.11      2.13 o 
   3   9   1      433.13      472.61     12.06 o 
   4   9   1      161.00      153.39      8.89 o 
   0  10   1      268.90      262.01      8.73 o 
   1  10   1      112.55      115.74      2.86 o 
   2  10   1      248.65      256.58      5.85 o 
   3  10   1      289.63      298.66      9.47 o 
   4  10   1      157.18      139.56      5.81 o 
   1  11   1      171.40      186.65      3.98 o 
   2  11   1        6.61        6.62      1.50 o 
   3  11   1       89.87       98.79      3.82 o 
   4  11   1       96.55       89.83      3.48 o 
   0  12   1       91.49       97.21      3.87 o 
   1  12   1       91.24       99.09      2.55 o 
   2  12   1        7.02        7.11      1.45 o 
   3  12   1      155.56      149.45      3.93 o 
   1  13   1       71.65       74.83      2.29 o 
   2  13   1        0.03        1.26      1.41 o 
   3  13   1        3.71        3.10      2.75 o 
   0  14   1       21.07       19.62      4.47 o 
   1  14   1        0.81       -0.50      2.31 o 
   1   0   2    20769.75    23798.28    416.80 o 
   2   0   2     1210.03     1080.78     22.02 o 
   4   0   2       52.35       56.43      2.93 o 
   5   0   2      141.43      167.29      6.20 o 
   6   0   2        6.92        3.04      2.06 o 
   1   1   2      431.87      420.44      5.46 o 
   2   1   2     1538.68     1397.88     17.83 o 
   3   1   2        5.11        7.92      3.44 o 
   4   1   2       33.87       41.72      1.99 o 
   5   1   2        0.55       -0.10      1.22 o 
   6   1   2        4.02        5.60      2.06 o 
   0   2   2     7630.53     7927.20    126.81 o 
   1   2   2      203.75      174.97      3.06 o 
   2   2   2     5168.57     4703.85     61.89 o 
   3   2   2     2023.55     1627.08     38.98 o 
   4   2   2      314.48      314.32      8.52 o 
   5   2   2      386.91      360.74      9.59 o 
   6   2   2      183.31      189.84      6.21 o 
   1   3   2      189.71      185.56      3.27 o 
   2   3   2      170.24      167.06      3.33 o 
   3   3   2     1451.07     1635.04     34.03 o 
   4   3   2       24.98       30.17      2.55 o 
   5   3   2        0.17       -0.19      1.57 o 
   6   3   2        8.88        9.43      2.06 o 
   0   4   2     4962.11     4521.91     79.69 o 
   1   4   2       93.64       98.53      2.09 o 
   2   4   2     1969.95     1604.20     46.65 o 
   3   4   2     1390.51     1533.80     22.79 o 
   4   4   2       15.13       16.02      2.06 o 
   5   4   2      129.99      119.08      4.87 o 
   6   4   2       43.37       53.83      3.16 o 
   1   5   2     1670.02     1423.38     29.01 o 
   3   5   2        0.78       -0.53      1.14 o 
   4   5   2       48.94       51.94      2.71 o 
   5   5   2       61.97       63.27      3.77 o 
   6   5   2        9.25        6.27      1.64 o 
   0   6   2     1395.75     1243.42     36.09 o 
   1   6   2      106.34      113.20      5.51 o 
   2   6   2       43.58       31.21      1.43 o 
   3   6   2      106.07      107.65      3.26 o 
   4   6   2        0.77        1.22      1.39 o 
   5   6   2        9.99        9.18      2.19 o 
   6   6   2        0.30        1.72      2.75 o 
   1   7   2      485.83      455.82      6.00 o 
   2   7   2      169.12      147.01      3.23 o 
   3   7   2       80.54       81.00      2.82 o 
   4   7   2        0.14        4.53      1.53 o 
   5   7   2       64.56       57.46      3.52 o 
   0   8   2       38.23       36.48      2.68 o 
   1   8   2      109.43      114.55      2.49 o 
   2   8   2       14.79       13.62      1.34 o 
   3   8   2      222.61      270.12     11.02 o 
   4   8   2      410.76      396.87      7.49 o 
   5   8   2       28.40       27.98      2.92 o 
   1   9   2       10.33       11.84      1.20 o 
   2   9   2      119.28      128.28      3.28 o 
   3   9   2       97.11      109.76      4.87 o 
   4   9   2        4.88        2.10      1.77 o 
   0  10   2      413.99      391.07     10.65 o 
   1  10   2      228.99      233.86      4.14 o 
   2  10   2       59.66       64.52      2.34 o 
   3  10   2      427.17      461.47     11.94 o 
   4  10   2        0.02        0.05      1.53 o 
   1  11   2        3.05        3.85      1.22 o 
   2  11   2       17.55       17.94      1.52 o 
   3  11   2       23.90       21.02      2.17 o 
   4  11   2       20.32       18.69      2.33 o 
   0  12   2      347.27      333.07      7.29 o 
   1  12   2      189.48      200.86      3.74 o 
   2  12   2        8.54        6.03      1.30 o 
   3  12   2        4.64       10.27      2.24 o 
   1  13   2        3.23        1.89      1.33 o 
   2  13   2        6.62        6.48      1.33 o 
   3  13   2       21.88       22.37      3.10 o 
   0  14   2        3.34       -1.72      3.79 o 
   1  14   2       26.09       18.78      2.70 o 
   1   1   3       11.07       12.25      0.75 o 
   2   1   3      334.87      296.38      4.45 o 
   3   1   3       90.85      105.69      7.92 o 
   4   1   3        0.58        0.89      1.14 o 
   5   1   3      185.08      190.79      4.34 o 
   6   1   3        1.94        1.45      1.60 o 
   0   2   3      239.99      162.78      3.37 o 
   1   2   3       18.88       23.43      0.79 o 
   2   2   3       71.48       71.55      1.52 o 
   3   2   3       41.02       29.80      2.77 o 
   4   2   3     1661.19     1721.38     57.70 o 
   5   2   3       33.60       45.96      2.48 o 
   6   2   3       45.91       46.06      3.23 o 
   1   3   3      159.34      160.78      2.98 o 
   2   3   3     1117.10     1090.03     17.07 o 
   3   3   3     1863.42     1963.64     41.44 o 
   4   3   3      543.52      543.72     13.04 o 
   5   3   3      152.36      158.44      5.83 o 
   6   3   3      112.53      108.23      4.50 o 
   0   4   3     2771.84     2758.82     48.89 o 
   1   4   3      268.23      261.29      4.58 o 
   2   4   3      316.42      306.39     16.20 o 
   3   4   3     1406.35     1445.18     21.53 o 
   4   4   3        2.61        6.80      2.24 o 
   5   4   3      216.10      221.06      6.94 o 
   6   4   3       37.25       40.39      2.41 o 
   1   5   3     1237.70     1013.64     18.65 o 
   3   5   3      460.45      502.72      8.57 o 
   4   5   3        5.35        7.49      1.65 o 
   5   5   3       69.68       64.93      3.79 o 
   6   5   3       23.18       24.81      2.14 o 
   0   6   3     4760.84     4114.37    162.77 o 
   1   6   3      141.03      120.14      5.10 o 
   2   6   3       58.31       73.41      2.64 o 
   3   6   3      775.36      796.10     12.76 o 
   4   6   3        2.32        1.05      1.34 o 
   5   6   3       34.71       32.19      2.92 o 
   6   6   3       38.08       49.22      4.13 o 
   1   7   3       94.00      110.64      2.36 o 
   2   7   3       96.03       97.73      2.98 o 
   3   7   3      212.78      209.85      4.69 o 
   4   7   3       56.78       71.44      2.83 o 
   5   7   3        1.30        2.31      2.06 o 
   0   8   3        0.01        0.54      1.24 o 
   1   8   3      242.60      223.72      3.70 o 
   2   8   3      585.63      558.82      9.54 o 
   3   8   3      308.31      310.80     18.60 o 
   4   8   3       96.03       91.85      3.89 o 
   5   8   3        2.77        3.55      2.23 o 
   1   9   3      129.48      120.54      2.74 o 
   2   9   3       52.35       50.25      2.03 o 
   3   9   3      506.55      572.85     18.61 o 
   4   9   3      233.21      231.26     17.17 o 
   0  10   3      405.87      424.07      8.08 o 
   1  10   3      379.26      366.24      5.57 o 
   2  10   3        3.45        4.47      1.42 o 
   3  10   3        4.33        5.50      1.66 o 
   4  10   3       84.89       73.83      3.61 o 
   1  11   3       67.83       66.46      2.08 o 
   2  11   3      135.19      143.71      3.31 o 
   3  11   3      205.11      210.30     10.20 o 
   4  11   3        0.54        0.23      1.52 o 
   0  12   3        2.09        1.53      1.71 o 
   1  12   3      242.16      250.64      4.79 o 
   2  12   3      100.47      102.62      2.69 o 
   3  12   3       38.00       35.87      2.04 o 
   1  13   3       17.51       19.17      1.48 o 
   2  13   3        7.93        6.19      1.42 o 
   3  13   3        1.73        1.72      2.75 o 
   0  14   3        0.11       -1.38      4.13 o 
   1  14   3        5.14        1.03      3.79 o 
   0   0   4    13390.97    14118.63    407.51 o 
   1   0   4     5000.91     4847.40     85.24 o 
   2   0   4     8993.72     8708.61    171.07 o 
   4   0   4      767.42      833.68     18.42 o 
   5   0   4        8.78        6.96      3.10 o 
   6   0   4        6.16        4.64      1.97 o 
   1   1   4     9209.77     9341.09    129.59 o 
   2   1   4        5.60        5.19      0.55 o 
   3   1   4     1525.36     1221.08     51.61 o 
   4   1   4        8.86        8.54      1.34 o 
   5   1   4        4.47        6.70      1.42 o 
   6   1   4       38.94       38.00      4.27 o 
   0   2   4      718.42      689.82     12.52 o 
   1   2   4     6873.11     6989.24     91.55 o 
   2   2   4      100.33       70.41      1.54 o 
   3   2   4       48.18       53.28      4.13 o 
   4   2   4      532.38      552.21     17.34 o 
   5   2   4      964.93     1011.05     23.53 o 
   6   2   4        0.15        2.00      2.17 o 
   1   3   4     6094.11     5812.66     86.54 o 
   2   3   4     1030.01      839.55     13.43 o 
   3   3   4       61.04       59.03      7.57 o 
   4   3   4      152.05      144.47      7.40 o 
   5   3   4        1.87        0.92      1.81 o 
   6   3   4      169.81      185.00      5.96 o 
   0   4   4     3047.03     2600.67     46.16 o 
   1   4   4        0.99        0.70      0.75 o 
   2   4   4      928.67      820.84     33.87 o 
   3   4   4        9.74       12.50      1.34 o 
   4   4   4       50.80       43.87      3.03 o 
   5   4   4      304.40      302.12     12.92 o 
   6   4   4       19.34       21.16      2.01 o 
   1   5   4        0.18        3.52      0.89 o 
   2   5   4      120.26      111.79      4.21 o 
   3   5   4       52.54       46.42      2.05 o 
   4   5   4       23.94       25.55      2.10 o 
   5   5   4      139.48      142.10      7.75 o 
   6   5   4       60.74       61.17      2.82 o 
   0   6   4     7243.86     6213.56    244.76 o 
   1   6   4     1641.51     1559.24     27.66 o 
   2   6   4        4.81        2.02      0.97 o 
   3   6   4       29.61       25.34      1.62 o 
   4   6   4       49.80       50.48      3.03 o 
   5   6   4       54.01       64.64      3.91 o 
   6   6   4       13.15       10.90      2.29 o 
   1   7   4     1443.13     1422.08     16.48 o 
   2   7   4        6.88       10.52      1.20 o 
   3   7   4      505.21      519.61      9.08 o 
   4   7   4       95.67       99.26      4.12 o 
   5   7   4       62.26       59.13      3.52 o 
   0   8   4      515.05      506.86     12.51 o 
   1   8   4      157.65      178.79      3.23 o 
   2   8   4     1160.01     1107.93     18.54 o 
   3   8   4      391.46      393.36     10.60 o 
   4   8   4        6.50        5.11      1.77 o 
   5   8   4       29.68       30.16      2.92 o 
   1   9   4        1.65        3.32      1.08 o 
   2   9   4      268.52      266.88      4.81 o 
   3   9   4      161.94      155.93      6.89 o 
   4   9   4       31.88       33.51      2.92 o 
   0  10   4        1.31        2.43      1.63 o 
   1  10   4      535.84      538.52      7.01 o 
   2  10   4      493.62      523.27      7.36 o 
   3  10   4       69.03       67.17      3.11 o 
   4  10   4        4.22        3.96      1.95 o 
   1  11   4       43.90       47.50      1.86 o 
   2  11   4       20.79       16.50      1.56 o 
   3  11   4       39.84       42.94      2.57 o 
   4  11   4        0.01        1.49      1.53 o 
   0  12   4       56.94       64.40      2.74 o 
   1  12   4       52.86       49.19      2.08 o 
   2  12   4        3.34        1.85      1.39 o 
   3  12   4       23.75       25.90      1.95 o 
   1  13   4       49.30       51.67      1.87 o 
   2  13   4       28.07       33.78      2.05 o 
   0  14   4       17.83       11.70      4.13 o 
   1  14   4       17.47       17.21      4.13 o 
   1   1   5    20281.10    21599.82    281.84 o 
   2   1   5        7.67       11.40      0.65 o 
   3   1   5       39.29       30.29      4.82 o 
   4   1   5      379.29      414.56      7.27 o 
   5   1   5       16.07       18.16      1.69 o 
   6   1   5      211.30      191.23      6.23 o 
   0   2   5     3732.09     3698.56     65.19 o 
   1   2   5    16275.88    16458.61    214.91 o 
   2   2   5        0.06        0.15      0.55 o 
   3   2   5       77.81       77.31      5.51 o 
   4   2   5       16.05       16.63      1.92 o 
   5   2   5      303.01      309.08      9.97 o 
   6   2   5       72.30       76.35      2.99 o 
   1   3   5     1914.84     1945.90     27.52 o 
   2   3   5     1363.68     1256.84     18.29 o 
   3   3   5      569.31      613.56     14.01 o 
   4   3   5       14.33       12.82      2.06 o 
   5   3   5        4.25        8.77      2.06 o 
   6   3   5       34.52       26.23      2.11 o 
   0   4   5      275.65      291.86      6.63 o 
   1   4   5       45.41       41.38      1.42 o 
   3   4   5      732.91      783.20     12.32 o 
   4   4   5       26.96       31.60      2.64 o 
   5   4   5      341.70      347.94     20.33 o 
   6   4   5       25.92       26.84      2.05 o 
   1   5   5     2219.57     1991.06     46.14 o 
   2   5   5       62.20       92.47      3.77 o 
   3   5   5       30.73       35.64      2.04 o 
   4   5   5       38.01       40.52      2.51 o 
   5   5   5       24.44       28.33      2.64 o 
   6   5   5        3.92        3.08      1.60 o 
   0   6   5       35.65       46.63      3.61 o 
   1   6   5      298.79      342.27      8.04 o 
   2   6   5      145.29      142.64      4.19 o 
   3   6   5       53.87       51.84      4.17 o 
   4   6   5      265.60      271.77      5.77 o 
   5   6   5        0.09        0.95      1.80 o 
   6   6   5       29.14       26.99      2.06 o 
   1   7   5      344.45      363.75      5.13 o 
   2   7   5        0.50        0.95      0.96 o 
   3   7   5       32.03       33.98      3.15 o 
   4   7   5      124.55      135.97      3.93 o 
   5   7   5       85.30       79.19      4.01 o 
   0   8   5       91.01      111.86      3.27 o 
   1   8   5       25.99       26.75      1.34 o 
   2   8   5       64.25       70.47      2.25 o 
   3   8   5     1225.11     1295.18     28.21 o 
   4   8   5       40.36       50.17      4.32 o 
   5   8   5        0.00        2.41      3.10 o 
   1   9   5      109.55      106.19      2.48 o 
   2   9   5       91.79       87.24      2.62 o 
   3   9   5       12.92       17.97      2.03 o 
   4   9   5       16.49       15.82      2.58 o 
   0  10   5      133.43      134.97      4.15 o 
   1  10   5      174.97      154.56      3.14 o 
   2  10   5        2.13        2.63      1.19 o 
   3  10   5      187.75      182.17      5.08 o 
   4  10   5       29.27       26.35      2.64 o 
   1  11   5       66.85       76.52      2.27 o 
   2  11   5      198.65      191.02      3.84 o 
   3  11   5        0.00        1.45      1.51 o 
   4  11   5      100.15       90.88      5.85 o 
   0  12   5       18.24       22.33      2.02 o 
   1  12   5      143.56      142.78      3.31 o 
   2  12   5       83.28       84.79      2.52 o 
   3  12   5        0.77       -1.71      1.71 o 
   1  13   5       26.38       25.66      1.55 o 
   2  13   5        7.52        8.27      1.38 o 
   0  14   5       14.38        6.29      3.03 o 
   0   0   6     3684.41     3388.16    120.50 o 
   1   0   6     1887.75     1737.01     34.68 o 
   2   0   6     4653.28     4154.02     73.61 o 
   4   0   6     1447.02     1510.99     36.32 o 
   5   0   6      692.82      700.57     16.33 o 
   6   0   6       47.38       54.39      2.73 o 
   1   1   6       53.72       41.32      1.04 o 
   2   1   6       17.54       27.25      0.94 o 
   3   1   6     1143.91     1289.10     38.04 o 
   4   1   6       28.07       34.36      1.85 o 
   5   1   6      103.73      115.85      3.48 o 
   6   1   6      176.50      186.88      3.90 o 
   0   2   6    26576.77    28125.17    584.32 o 
   1   2   6      349.45      350.78      5.50 o 
   2   2   6     1287.87     1143.71     15.68 o 
   3   2   6      283.40      235.53      6.32 o 
   4   2   6      524.00      556.37     12.45 o 
   5   2   6       47.96       57.60      2.73 o 
   6   2   6       32.03       29.75      1.71 o 
   1   3   6     2742.97     2337.78     32.99 o 
   2   3   6       11.82       22.23      1.32 o 
   3   3   6       44.52       66.36      3.96 o 
   4   3   6       32.65       39.31      2.89 o 
   5   3   6      166.97      171.42      6.07 o 
   6   3   6       77.99       65.69      2.94 o 
   0   4   6     1665.23     1691.25     30.48 o 
   1   4   6      543.61      458.87      7.11 o 
   2   4   6     1243.24      986.59     39.80 o 
   3   4   6       66.52       76.03      2.51 o 
   4   4   6      256.55      260.76     22.90 o 
   5   4   6       13.10       11.68      3.27 o 
   6   4   6        0.61        0.53      1.60 o 
   1   5   6      487.04      456.25     11.68 o 
   2   5   6     1084.98     1128.43     18.91 o 
   3   5   6        9.85       17.64      1.66 o 
   4   5   6      227.32      228.63      5.69 o 
   5   5   6        9.48       12.93      2.89 o 
   6   5   6        0.13        1.75      1.51 o 
   0   6   6       45.66       50.85      3.11 o 
   1   6   6       30.53       44.78      1.68 o 
   2   6   6       66.22       72.47      2.70 o 
   3   6   6       48.07       48.83      2.03 o 
   4   6   6        9.40        8.96      1.41 o 
   5   6   6       39.34       35.64      2.46 o 
   6   6   6        6.19        7.52      1.70 o 
   1   7   6      694.61      615.55      7.87 o 
   2   7   6        5.50        8.91      1.29 o 
   3   7   6      177.15      162.39      7.36 o 
   4   7   6      206.02      237.51      5.29 o 
   5   7   6       38.55       40.86      5.16 o 
   0   8   6      296.15      238.03      8.34 o 
   1   8   6       39.50       41.75      1.49 o 
   2   8   6        0.19        0.93      1.12 o 
   3   8   6      418.96      430.88     15.08 o 
   4   8   6      201.23      202.07      5.50 o 
   5   8   6       87.71       79.86      5.85 o 
   1   9   6      526.57      555.19      7.09 o 
   2   9   6        4.15        5.43      1.26 o 
   3   9   6       46.34       47.78      2.73 o 
   4   9   6       22.86       17.90      2.30 o 
   0  10   6       38.97       40.84      2.43 o 
   1  10   6      574.42      560.91      7.27 o 
   2  10   6       80.89       88.02      2.54 o 
   3  10   6      233.42      244.78     11.51 o 
   4  10   6        4.61        5.87      2.24 o 
   1  11   6      177.36      187.93      3.55 o 
   2  11   6      147.09      144.44      5.43 o 
   3  11   6       88.34       84.73      3.82 o 
   4  11   6       64.88       57.06      3.14 o 
   0  12   6        7.42       11.13      1.85 o 
   1  12   6       11.08       11.20      1.45 o 
   2  12   6       43.37       38.04      1.94 o 
   3  12   6       21.09       25.49      2.07 o 
   1  13   6        6.00        3.14      1.32 o 
   2  13   6        5.48        4.37      1.68 o 
   0  14   6      194.33      172.35     13.09 o 
   1   1   7     9645.79     9269.53    121.44 o 
   2   1   7       17.98       18.04      0.86 o 
   3   1   7      409.08      402.98      9.63 o 
   4   1   7       32.34       32.94      1.81 o 
   5   1   7     1218.98     1290.04     19.73 o 
   6   1   7       50.25       53.97      2.16 o 
   0   2   7    19939.00    20476.59    643.39 o 
   1   2   7     1213.48     1121.04     15.25 o 
   2   2   7      360.51      346.51      5.07 o 
   3   2   7        0.00        1.09      1.32 o 
   4   2   7       39.82       38.41      2.32 o 
   5   2   7       99.04      102.29      3.56 o 
   6   2   7        8.99        9.35      1.41 o 
   1   3   7      142.20      113.19      1.94 o 
   2   3   7     1515.59     1382.11     28.54 o 
   3   3   7      358.75      437.32     11.45 o 
   4   3   7        3.04        5.12      1.32 o 
   5   3   7      137.06      147.97      4.79 o 
   6   3   7       33.59       36.50      2.32 o 
   0   4   7     4290.65     3805.32     67.45 o 
   1   4   7      647.02      621.00     10.86 o 
   2   4   7      702.02      583.03     24.51 o 
   3   4   7      951.19      982.96     17.35 o 
   4   4   7       36.09       43.83      3.10 o 
   5   4   7        2.41        3.89      1.66 o 
   6   4   7        0.05        2.19      2.00 o 
   1   5   7      362.31      310.89     10.60 o 
   2   5   7      726.18      746.11     13.75 o 
   3   5   7      128.75      124.48      3.34 o 
   4   5   7        0.31        3.13      1.79 o 
   5   5   7        0.09       -0.66      1.56 o 
   6   5   7        2.06        4.01      1.51 o 
   0   6   7      593.54      607.65     11.74 o 
   1   6   7     2887.27     2702.95     30.25 o 
   2   6   7       94.91      112.23      2.93 o 
   3   6   7        7.87        6.05      1.14 o 
   4   6   7      491.28      486.97      8.82 o 
   5   6   7        9.66        9.01      2.34 o 
   6   6   7       38.94       32.01      2.30 o 
   1   7   7       51.18       48.15      1.42 o 
   2   7   7       76.15       77.30      2.50 o 
   3   7   7       55.28       58.25      2.44 o 
   4   7   7        0.57        0.33      1.39 o 
   5   7   7       41.35       36.35      2.61 o 
   0   8   7       74.65       83.82      3.05 o 
   1   8   7       13.92       11.26      1.01 o 
   2   8   7        0.07        1.62      1.17 o 
   3   8   7       18.07       18.71      2.22 o 
   4   8   7       32.63       39.84      3.91 o 
   5   8   7        7.76       11.70      3.44 o 
   1   9   7      237.32      251.84      4.06 o 
   2   9   7      950.58      956.75     15.57 o 
   3   9   7      274.74      257.92      7.49 o 
   4   9   7        0.43        0.64      1.81 o 
   0  10   7       56.24       51.24      2.70 o 
   1  10   7      231.71      232.09      3.97 o 
   2  10   7        0.49        2.19      1.20 o 
   3  10   7       17.60       13.99      1.88 o 
   4  10   7      205.06      201.12      9.30 o 
   1  11   7      145.25      140.21      3.08 o 
   2  11   7       71.29       72.10      2.32 o 
   3  11   7       10.50        9.04      1.82 o 
   4  11   7        0.57        0.86      1.95 o 
   0  12   7      365.47      378.99     10.44 o 
   1  12   7       36.21       41.83      1.81 o 
   2  12   7        0.42        0.91      1.45 o 
   3  12   7       82.59       77.83      3.22 o 
   1  13   7        0.03        0.36      1.31 o 
   2  13   7        1.04        3.70      1.43 o 
   0   0   8    15397.42    15991.60    813.29 o 
   1   0   8    37964.73    41299.54    807.89 o 
   2   0   8     1775.65     1716.10     31.22 o 
   3   0   8      287.14      329.03     11.37 o 
   4   0   8       17.58       12.73      1.97 o 
   5   0   8       53.65       42.22      3.05 o 
   6   0   8      311.44      311.60      6.99 o 
   1   1   8    16570.81    16236.42    212.29 o 
   2   1   8       51.91       54.99      1.51 o 
   3   1   8        0.00        1.87      1.07 o 
   4   1   8        0.42        1.33      1.16 o 
   5   1   8      323.33      347.20      6.58 o 
   6   1   8       17.49       18.58      1.49 o 
   0   2   8     8828.04     8520.45    186.30 o 
   1   2   8     5190.87     4722.27     62.30 o 
   2   2   8     2936.03     2562.95     42.13 o 
   3   2   8      308.28      302.56      8.27 o 
   4   2   8        0.05       -0.38      1.29 o 
   5   2   8       13.73       12.15      1.50 o 
   6   2   8        1.13        2.60      1.23 o 
   1   3   8     3135.49     2846.87     37.79 o 
   2   3   8      921.79      779.30     19.48 o 
   3   3   8      108.46      107.03      2.84 o 
   4   3   8       23.34       25.94      2.22 o 
   5   3   8      160.91      157.82      4.39 o 
   6   3   8       25.89       20.76      1.91 o 
   0   4   8      643.63      640.07     14.38 o 
   1   4   8        0.65        1.06      0.87 o 
   2   4   8     1774.64     1355.78     55.13 o 
   3   4   8       29.06       36.26      4.01 o 
   4   4   8      181.46      198.77      6.56 o 
   5   4   8       42.40       38.76      2.57 o 
   6   4   8        9.48        8.13      1.70 o 
   1   5   8     1224.26     1194.59     26.30 o 
   2   5   8        4.72        7.65      1.14 o 
   3   5   8      194.11      194.99      3.93 o 
   4   5   8       70.42       80.38      3.43 o 
   5   5   8       23.00       25.94      2.14 o 
   6   5   8       21.52       18.19      1.84 o 
   0   6   8      156.42      118.95      5.65 o 
   1   6   8        2.00        7.92      1.19 o 
   2   6   8       79.66       83.77      2.16 o 
   3   6   8       30.72       36.62      2.86 o 
   4   6   8        4.76        7.20      1.62 o 
   5   6   8       70.95       70.11      3.30 o 
   6   6   8        4.15        0.93      1.57 o 
   1   7   8        0.08        1.61      0.81 o 
   2   7   8       11.17       15.67      1.51 o 
   3   7   8      539.26      548.61      9.18 o 
   4   7   8      115.89      127.73      3.72 o 
   5   7   8        5.68        3.88      2.25 o 
   0   8   8       27.19       23.30      4.03 o 
   1   8   8        3.90        5.98      0.98 o 
   2   8   8       55.44       58.62      2.11 o 
   3   8   8       12.24       12.44      1.60 o 
   4   8   8       59.82       43.28      2.68 o 
   5   8   8       65.35       59.89      4.82 o 
   1   9   8      160.99      165.65      2.99 o 
   2   9   8       11.10       11.49      1.42 o 
   3   9   8      118.85      112.51      3.72 o 
   4   9   8        2.68        3.10      3.10 o 
   0  10   8      251.60      251.42      5.96 o 
   1  10   8      150.67      157.78      3.22 o 
   2  10   8      363.66      373.02      7.29 o 
   3  10   8        4.38        1.98      1.48 o 
   4  10   8       56.14       56.97      3.38 o 
   1  11   8      381.69      379.96      5.62 o 
   2  11   8       13.73       11.92      1.52 o 
   3  11   8       50.26       56.82      2.88 o 
   4  11   8        4.67        4.50      1.90 o 
   0  12   8       29.25       37.59      3.23 o 
   1  12   8      233.35      243.18      4.54 o 
   2  12   8       41.94       39.19      3.15 o 
   3  12   8        3.71       11.93      1.79 o 
   1  13   8        0.01        1.42      1.38 o 
   2  13   8       12.54       12.25      1.54 o 
   1   1   9     4132.68     3711.62     49.14 o 
   2   1   9      239.84      205.52      3.88 o 
   3   1   9        3.32       11.12      6.27 o 
   4   1   9      473.51      533.64      9.00 o 
   5   1   9      102.61      107.34      2.80 o 
   6   1   9       35.58       43.67      1.85 o 
   0   2   9    11109.88    10374.92    203.88 o 
   1   2   9      225.78      213.25      3.58 o 
   2   2   9       47.27       45.70      2.21 o 
   3   2   9       41.90       42.83      1.78 o 
   4   2   9        1.90        3.22      1.11 o 
   5   2   9       28.49       21.51      1.61 o 
   6   2   9        0.64        2.18      1.23 o 
   1   3   9      980.20      808.14     11.38 o 
   3   3   9       61.44       63.51      2.16 o 
   4   3   9        0.80        0.59      1.24 o 
   5   3   9      102.76       97.72      3.28 o 
   6   3   9       15.40       18.64      1.88 o 
   0   4   9       16.64       43.28      2.38 o 
   1   4   9       59.58       67.86      2.46 o 
   2   4   9      967.80     1093.21     16.83 o 
   3   4   9        3.62        8.11      1.41 o 
   4   4   9      177.50      193.54      6.42 o 
   5   4   9        8.24       11.07      1.82 o 
   6   4   9        0.93        1.18      1.54 o 
   1   5   9     1513.50     1595.57     28.39 o 
   2   5   9       12.35       14.75      1.02 o 
   3   5   9        6.74        3.18      1.15 o 
   4   5   9        0.28        0.42      1.38 o 
   5   5   9       57.98       61.61      3.02 o 
   6   5   9        5.01        6.01      1.64 o 
   0   6   9       21.31       27.48      2.24 o 
   1   6   9      507.87      494.77      5.69 o 
   2   6   9      324.68      322.78      4.74 o 
   3   6   9       13.60       13.65      1.79 o 
   4   6   9     1478.01     1468.01     37.36 o 
   5   6   9       12.07        9.46      1.94 o 
   6   6   9        0.61       -0.34      2.41 o 
   1   7   9       75.98       78.39      1.85 o 
   2   7   9       87.68       91.33      2.39 o 
   3   7   9       84.38       85.33      2.84 o 
   4   7   9      358.56      329.90      9.13 o 
   5   7   9        0.64       -1.16      1.90 o 
   0   8   9        1.37        1.11      1.19 o 
   1   8   9      199.14      190.16      3.12 o 
   2   8   9      273.27      300.44      4.82 o 
   3   8   9        0.06        0.76      1.36 o 
   4   8   9        1.36       -2.00      2.55 o 
   5   8   9      140.69      107.42      6.54 o 
   1   9   9      190.66      193.01      3.28 o 
   2   9   9      444.78      463.54      7.68 o 
   3   9   9       66.30       67.49      2.96 o 
   4   9   9        0.07       -0.97      1.90 o 
   0  10   9       26.90       30.17      2.26 o 
   1  10   9      159.12      165.88      3.53 o 
   2  10   9      513.86      524.76      8.39 o 
   3  10   9        0.86       -0.04      1.45 o 
   4  10   9       23.96       24.21      2.40 o 
   1  11   9        2.20        3.19      1.27 o 
   2  11   9       29.66       25.49      2.03 o 
   3  11   9        9.94        9.05      1.82 o 
   4  11   9        0.61        2.75      2.41 o 
   0  12   9      230.49      263.37      6.39 o 
   1  12   9        2.99        3.16      1.36 o 
   2  12   9        5.91        5.90      2.24 o 
   3  12   9       28.49       25.31      2.07 o 
   1  13   9        1.38        1.26      1.32 o 
   2  13   9        0.33        0.61      2.42 o 
   0   0  10      275.08      205.47     18.44 o 
   1   0  10      534.07      402.97      9.22 o 
   2   0  10       13.52        6.68      1.99 o 
   3   0  10      160.03      164.50      4.85 o 
   4   0  10        0.12        1.77      1.50 o 
   5   0  10      731.01      750.91     14.31 o 
   6   0  10      195.88      190.35      5.05 o 
   1   1  10     2184.98     1960.32     26.47 o 
   2   1  10     2761.88     2419.60     49.02 o 
   3   1  10       87.47       87.47      2.24 o 
   4   1  10        1.58        2.22      1.09 o 
   5   1  10       16.11       14.20      1.32 o 
   6   1  10       27.84       28.77      1.69 o 
   0   2  10     4176.47     3562.01     73.18 o 
   1   2  10     2043.03     1826.93     24.74 o 
   2   2  10      330.57      311.18     11.45 o 
   3   2  10      487.84      469.81      7.81 o 
   4   2  10       46.84       51.04      2.96 o 
   5   2  10        2.36        0.93      1.21 o 
   6   2  10        1.62        1.68      1.17 o 
   1   3  10     1524.64     1452.57     19.80 o 
   3   3  10        0.05        1.31      1.00 o 
   4   3  10      393.95      387.16     10.15 o 
   5   3  10       10.42       11.27      1.39 o 
   6   3  10       44.89       44.86      2.48 o 
   0   4  10     3782.10     3282.50     92.79 o 
   1   4  10      605.32      427.56     14.27 o 
   2   4  10     1952.82     2037.39     26.98 o 
   3   4  10       32.03       37.67      1.46 o 
   4   4  10      273.64      303.11      8.10 o 
   5   4  10       68.20       80.07      3.48 o 
   6   4  10        5.59        4.36      2.24 o 
   1   5  10      121.44      127.83      2.71 o 
   2   5  10      217.62      192.90      2.98 o 
   3   5  10       13.80       17.32      1.53 o 
   4   5  10       35.49       43.45      3.30 o 
   5   5  10       56.41       69.70      3.22 o 
   6   5  10        7.75        7.06      2.56 o 
   0   6  10       16.78       23.05      1.60 o 
   1   6  10      117.71      137.61      2.34 o 
   2   6  10      238.27      245.30      3.66 o 
   3   6  10      125.04      126.01      2.88 o 
   4   6  10      157.99      171.42      4.47 o 
   5   6  10       47.53       40.18      2.52 o 
   1   7  10        4.90       12.20      1.01 o 
   2   7  10      108.29      122.93      2.76 o 
   3   7  10       79.70       80.07      2.52 o 
   4   7  10      149.09      128.63      4.35 o 
   5   7  10      133.24      113.22      4.50 o 
   0   8  10      529.12      599.39     17.68 o 
   1   8  10       97.49      103.18      2.28 o 
   2   8  10      986.27      990.73     12.29 o 
   3   8  10       48.90       50.62      2.16 o 
   4   8  10        0.07        0.67      1.70 o 
   5   8  10        8.03       10.32      3.44 o 
   1   9  10       21.00       20.07      1.55 o 
   2   9  10      392.32      397.58      7.04 o 
   3   9  10      108.49      120.47      5.76 o 
   4   9  10        6.21        4.91      2.03 o 
   0  10  10       94.53      102.90      4.13 o 
   1  10  10       21.88       28.50      1.48 o 
   2  10  10       63.59       67.01      2.40 o 
   3  10  10        3.23        4.81      1.67 o 
   4  10  10        3.73        3.79      2.93 o 
   1  11  10       92.34       94.05      2.49 o 
   2  11  10      106.59      102.80      3.08 o 
   3  11  10       13.92       13.90      1.87 o 
   4  11  10        0.43        0.00      2.41 o 
   0  12  10      422.99      459.19      8.97 o 
   1  12  10        0.54       -1.00      1.49 o 
   2  12  10        3.37        4.09      1.53 o 
   3  12  10       17.40       10.88      2.16 o 
   1  13  10        8.84       10.41      1.55 o 
   2  13  10        0.83        1.26      1.71 o 
   1   1  11       35.13       28.96      1.21 o 
   2   1  11       13.24       13.22      1.78 o 
   3   1  11      262.01      245.92      4.52 o 
   4   1  11      471.70      491.64      6.98 o 
   5   1  11      138.85      154.95      3.36 o 
   6   1  11        5.94        6.95      1.44 o 
   0   2  11      292.81      234.49      6.06 o 
   1   2  11      454.16      375.19      5.92 o 
   2   2  11     1186.51      972.59     29.96 o 
   3   2  11        7.61        8.29      0.93 o 
   4   2  11      399.92      398.49      6.48 o 
   5   2  11        5.09        6.36      1.17 o 
   6   2  11        3.24        6.17      1.27 o 
   1   3  11        3.95        2.19      1.13 o 
   2   3  11      732.80      820.24     18.51 o 
   3   3  11       61.41       70.80      2.85 o 
   4   3  11       41.71       46.47      2.01 o 
   5   3  11       69.08       64.80      2.39 o 
   6   3  11        2.91        5.28      5.06 o 
   0   4  11     1620.24     1397.65     57.21 o 
   1   4  11     5173.03     4843.87    355.66 o 
   2   4  11       50.24       45.01      1.40 o 
   3   4  11      304.13      322.70      4.65 o 
   4   4  11      753.95      819.22     24.65 o 
   5   4  11        3.14        4.14      1.56 o 
   6   4  11       26.28       25.50      1.96 o 
   1   5  11       71.55       78.29      1.82 o 
   2   5  11       24.97       47.06      2.05 o 
   3   5  11        0.02        1.38      0.96 o 
   4   5  11      621.03      614.01     10.51 o 
   5   5  11        0.02        0.38      1.31 o 
   6   5  11        2.02        1.94      1.56 o 
   0   6  11     1484.81     1566.39     34.49 o 
   1   6  11      941.48     1011.81     10.68 o 
   2   6  11       16.89       17.93      1.17 o 
   3   6  11      409.06      411.53      5.91 o 
   4   6  11      196.64      197.77      4.80 o 
   5   6  11       97.67       92.92      3.64 o 
   1   7  11      213.06      239.35      3.48 o 
   2   7  11       47.93       46.52      1.65 o 
   3   7  11      114.18      121.21      3.23 o 
   4   7  11        2.71        8.01      1.76 o 
   5   7  11      102.09       77.63      3.72 o 
   0   8  11       82.55       94.55      2.90 o 
   1   8  11      166.05      177.67      3.07 o 
   2   8  11      463.38      469.51      7.27 o 
   3   8  11        0.44        1.52      1.34 o 
   4   8  11      342.97      300.15     12.44 o 
   5   8  11       51.46       40.96      4.47 o 
   1   9  11       25.29       32.19      1.89 o 
   2   9  11      383.66      398.83      6.62 o 
   3   9  11       66.80       67.38      2.68 o 
   4   9  11        0.00       -1.05      1.90 o 
   0  10  11      182.35      206.05      5.93 o 
   1  10  11       11.11       20.34      1.37 o 
   2  10  11      166.08      161.68      4.70 o 
   3  10  11       23.64       29.94      3.41 o 
   4  10  11        6.13        7.50      2.29 o 
   1  11  11       14.19       17.13      1.44 o 
   2  11  11       78.77       83.66      2.87 o 
   3  11  11       10.62       10.54      1.80 o 
   0  12  11      343.64      364.89      7.71 o 
   1  12  11       53.36       55.06      2.16 o 
   2  12  11       58.80       74.17      3.56 o 
   3  12  11       14.37       13.08      2.30 o 
   1  13  11       17.29       15.80      1.59 o 
   2  13  11        0.84        2.06      3.44 o 
   0   0  12      129.78      107.74      5.23 o 
   1   0  12      335.44      288.37      7.30 o 
   2   0  12      154.89      141.53      9.64 o 
   3   0  12      679.98      725.62     13.27 o 
   4   0  12      379.42      346.97      7.66 o 
   5   0  12       98.28      143.02      4.66 o 
   6   0  12       11.49       12.79      1.92 o 
   1   1  12     1329.23     1136.83     16.90 o 
   2   1  12        0.00        1.43      4.65 o 
   3   1  12      643.13      735.64      9.54 o 
   4   1  12       10.04       13.45      1.29 o 
   5   1  12        1.23        1.23      1.14 o 
   6   1  12      353.85      322.85      5.50 o 
   0   2  12       73.12       63.68      2.79 o 
   1   2  12      264.94      187.92      3.79 o 
   2   2  12     1714.26     1543.51    159.97 o 
   3   2  12      536.79      538.24      7.33 o 
   4   2  12       85.12       84.84      2.58 o 
   5   2  12        0.39        1.39      1.18 o 
   6   2  12        8.28        7.72      1.30 o 
   1   3  12     2478.35     1865.24     43.93 o 
   2   3  12     2338.25     2469.64     29.33 o 
   3   3  12       66.65       56.78      1.79 o 
   4   3  12      154.65      153.22      3.52 o 
   5   3  12      133.53      138.19      3.39 o 
   6   3  12       13.39       16.85      1.75 o 
   1   4  12       56.35       55.43      3.68 o 
   2   4  12      547.18      522.12      6.25 o 
   3   4  12       19.05       17.04      1.22 o 
   4   4  12      230.19      251.00      5.30 o 
   5   4  12       46.45       42.36      2.13 o 
   6   4  12        0.16        0.08      1.85 o 
   1   5  12       87.89       90.69      1.88 o 
   2   5  12      212.84      232.77      4.12 o 
   3   5  12      118.42      123.70      2.66 o 
   4   5  12        1.10        3.17      1.42 o 
   5   5  12        9.67       13.06      2.51 o 
   6   5  12        0.65        0.28      1.72 o 
   0   6  12      117.81      157.62      3.63 o 
   1   6  12      287.56      266.76      3.63 o 
   2   6  12       46.18       49.94      1.62 o 
   3   6  12       69.34       66.68      2.28 o 
   4   6  12        0.05        0.56      1.46 o 
   5   6  12        0.38        2.27      1.78 o 
   1   7  12      258.03      269.12      3.81 o 
   2   7  12      281.42      301.45      4.51 o 
   3   7  12        2.71        2.59      1.77 o 
   4   7  12       25.55       25.36      2.56 o 
   5   7  12        0.78       -0.12      2.06 o 
   0   8  12      208.48      233.28      7.25 o 
   1   8  12      667.52      668.01      7.83 o 
   2   8  12       57.48       64.54      2.14 o 
   3   8  12      108.73      106.67      3.47 o 
   4   8  12       11.80       12.94      2.64 o 
   5   8  12        6.05       -1.72      3.79 o 
   1   9  12       10.81       14.55      1.29 o 
   2   9  12      258.68      251.53      4.82 o 
   3   9  12       22.71       25.30      1.97 o 
   4   9  12       14.97       14.37      2.48 o 
   0  10  12        2.11        4.15      1.78 o 
   1  10  12      335.93      351.74      4.98 o 
   2  10  12       30.96       26.36      2.42 o 
   3  10  12        0.14        0.67      1.63 o 
   4  10  12        3.82        2.61      2.08 o 
   1  11  12      139.60      141.77      3.02 o 
   2  11  12       26.90       31.38      1.94 o 
   3  11  12        3.79        5.09      1.68 o 
   0  12  12       16.88       20.59      2.53 o 
   1  12  12      169.49      182.19      3.97 o 
   2  12  12        1.08        0.01      1.51 o 
   3  12  12        7.17        7.09      1.97 o 
   1  13  12       47.77       41.18      2.84 o 
   1   1  13      935.16      800.07     14.29 o 
   2   1  13      197.06      211.50      4.65 o 
   3   1  13        3.73        4.94      0.91 o 
   4   1  13      105.50      126.71      2.90 o 
   5   1  13      519.89      540.92      7.79 o 
   6   1  13        6.89        6.57      1.31 o 
   0   2  13      686.37      585.46     17.46 o 
   1   2  13     4186.55     3351.21     73.87 o 
   2   2  13     6297.90     6624.63     77.44 o 
   3   2  13      165.51      181.34      3.40 o 
   4   2  13       49.59       49.89      1.97 o 
   5   2  13        1.15        1.11      1.21 o 
   6   2  13        6.46        7.42      1.35 o 
   1   3  13      722.95      666.28     43.45 o 
   2   3  13      879.89      815.34      9.68 o 
   3   3  13        8.96       13.63      1.05 o 
   4   3  13        8.40       12.72      1.28 o 
   5   3  13        0.01        0.28      1.18 o 
   6   3  13        5.63        9.41      1.71 o 
   0   4  13     1293.69     1235.19     27.16 o 
   1   4  13      751.46      788.41      9.40 o 
   2   4  13     1699.74     1793.19     17.89 o 
   3   4  13       54.80       58.30      1.93 o 
   4   4  13      122.96      132.81      3.68 o 
   5   4  13       43.17       40.42      2.13 o 
   6   4  13       15.20       13.58      1.75 o 
   1   5  13      350.00      366.91      4.99 o 
   2   5  13      213.88      208.32      3.13 o 
   3   5  13        1.93        3.40      1.02 o 
   4   5  13      289.94      298.01      5.36 o 
   5   5  13      265.42      257.60      6.39 o 
   6   5  13       18.39       16.86      3.10 o 
   0   6  13     1179.82     1351.89     34.18 o 
   1   6  13      141.89      133.14      2.42 o 
   2   6  13       32.08       41.70      1.66 o 
   3   6  13      572.14      587.94      7.73 o 
   4   6  13      300.59      308.30      6.34 o 
   5   6  13        5.78        6.60      2.37 o 
   1   7  13        1.27        2.47      0.98 o 
   2   7  13       75.39       76.04      2.17 o 
   3   7  13       28.89       28.89      1.99 o 
   4   7  13        0.44        2.28      2.24 o 
   5   7  13        3.66        1.03      3.10 o 
   0   8  13      149.65      155.75      5.19 o 
   1   8  13      850.04      842.96      9.55 o 
   2   8  13       85.43       88.93      2.53 o 
   3   8  13       20.32       22.81      2.00 o 
   4   8  13       68.03       68.36      5.16 o 
   5   8  13        5.14        3.44      3.44 o 
   1   9  13      131.23      128.47      2.82 o 
   2   9  13      213.93      206.27      4.28 o 
   3   9  13        6.19        8.96      1.72 o 
   4   9  13        0.77        5.85      3.10 o 
   0  10  13       30.38       30.29      2.50 o 
   1  10  13        0.33        3.75      1.22 o 
   2  10  13      373.44      351.10      7.50 o 
   3  10  13        0.23       -0.01      1.94 o 
   4  10  13       17.71       15.49      2.75 o 
   1  11  13        0.01        0.94      1.26 o 
   2  11  13       30.37       29.10      2.70 o 
   3  11  13       11.26       10.03      1.69 o 
   0  12  13       39.31       37.69      2.73 o 
   1  12  13       57.30       62.05      2.09 o 
   2  12  13       34.54       38.53      2.72 o 
   1  13  13        5.90        4.39      1.96 o 
   0   0  14     1697.81     1468.18     74.95 o 
   1   0  14     1125.68      851.33     26.53 o 
   2   0  14       51.53       47.13      2.07 o 
   3   0  14      150.55      143.88      4.00 o 
   4   0  14      863.86      950.35     19.38 o 
   5   0  14      113.28      136.55      4.41 o 
   6   0  14       44.71       40.11      2.33 o 
   1   1  14       58.51       59.69      3.18 o 
   2   1  14       34.33       27.11      1.05 o 
   3   1  14      149.73      178.89      3.19 o 
   4   1  14       56.45       70.03      2.15 o 
   5   1  14       17.48       20.88      1.56 o 
   6   1  14      186.53      156.27      3.35 o 
   0   2  14       98.16       88.19      7.40 o 
   2   2  14      364.76      430.76      5.60 o 
   3   2  14      244.78      251.27      5.01 o 
   4   2  14       80.11       80.04      2.53 o 
   5   2  14       83.69       86.87      2.67 o 
   6   2  14        2.12        3.39      1.79 o 
   1   3  14     1950.17     1972.34     29.30 o 
   2   3  14      456.59      500.19      6.48 o 
   3   3  14      161.48      175.85      3.67 o 
   4   3  14       36.14       26.74      1.69 o 
   5   3  14      100.44       99.44      3.13 o 
   6   3  14        2.43        2.11      1.54 o 
   0   4  14      376.04      456.34      9.15 o 
   1   4  14       59.93       62.86      1.58 o 
   2   4  14      414.15      427.99      6.45 o 
   3   4  14      453.97      483.36      6.48 o 
   4   4  14        0.73       -0.16      1.23 o 
   5   4  14        2.06        2.55      1.30 o 
   6   4  14        0.07        0.34      1.40 o 
   1   5  14      379.12      403.27      5.03 o 
   2   5  14       24.01       27.30      1.26 o 
   3   5  14      109.66      124.84      2.82 o 
   4   5  14        8.20       11.64      1.53 o 
   5   5  14       35.61       38.47      2.52 o 
   0   6  14      308.31      316.14      8.01 o 
   1   6  14      479.97      509.88      6.50 o 
   2   6  14        3.37        3.65      1.07 o 
   3   6  14       94.66       89.97      2.46 o 
   4   6  14        1.85        2.51      1.56 o 
   5   6  14        0.89        4.46      1.78 o 
   1   7  14      198.62      204.21      3.57 o 
   2   7  14      879.75      923.83     11.65 o 
   3   7  14       16.58       14.79      1.75 o 
   4   7  14        0.93        0.17      2.10 o 
   5   7  14       72.62       55.08      4.82 o 
   0   8  14       53.79       57.40      2.48 o 
   1   8  14       72.80       77.28      2.31 o 
   2   8  14      693.82      728.31      9.55 o 
   3   8  14        3.12        2.64      1.62 o 
   4   8  14       24.71       18.09      2.80 o 
   1   9  14      251.07      258.88      4.08 o 
   2   9  14        1.64        3.02      1.29 o 
   3   9  14        8.24        8.15      2.14 o 
   4   9  14        4.38        1.38      2.75 o 
   0  10  14      151.68      162.82      5.64 o 
   1  10  14        2.11        1.77      1.22 o 
   2  10  14      241.28      227.35      8.58 o 
   3  10  14       92.99       83.99      5.12 o 
   4  10  14       15.03       12.73      2.75 o 
   1  11  14       31.22       35.56      1.67 o 
   2  11  14       13.52       11.40      1.67 o 
   3  11  14       82.30       73.24      7.81 o 
   0  12  14      306.26      332.58      7.12 o 
   1  12  14       11.05        9.76      1.40 o 
   2  12  14        5.10        8.89      1.78 o 
   1  13  14       18.68       16.50      2.55 o 
   1   1  15     2659.67     2523.16    391.61 o 
   2   1  15       39.01       48.45      1.38 o 
   3   1  15       29.63       37.56      2.26 o 
   4   1  15      688.71      750.09     10.16 o 
   5   1  15       17.72       18.19      1.68 o 
   6   1  15        9.41        5.24      1.33 o 
   0   2  15       55.75       42.91      3.96 o 
   1   2  15      441.37      443.62      7.71 o 
   2   2  15      803.47      844.90      9.37 o 
   3   2  15       65.37       87.57      4.85 o 
   4   2  15      217.12      225.36      4.15 o 
   5   2  15      157.61      146.15      3.52 o 
   6   2  15        3.67        6.04      1.33 o 
   1   3  15        9.38       10.67      1.03 o 
   2   3  15       61.68       68.70      1.69 o 
   3   3  15       72.94       75.40      2.41 o 
   4   3  15        0.21        1.42      1.11 o 
   5   3  15        6.15        7.32      1.34 o 
   6   3  15        3.45        0.97      1.64 o 
   0   4  15      941.12      996.52     15.60 o 
   1   4  15       20.12       22.95      1.20 o 
   2   4  15       28.36       29.18      1.28 o 
   3   4  15      247.88      264.32      4.15 o 
   4   4  15       10.18       13.63      1.52 o 
   5   4  15        3.32        2.80      2.04 o 
   6   4  15        1.62        3.79      3.10 o 
   1   5  15      226.35      240.81      3.10 o 
   2   5  15      443.56      502.26      6.01 o 
   3   5  15      108.69      103.19      2.44 o 
   4   5  15      228.33      207.24      4.35 o 
   5   5  15        9.62        9.41      1.82 o 
   0   6  15     1111.44     1125.49     20.65 o 
   1   6  15     1008.58     1148.76     12.23 o 
   2   6  15      116.91      125.06      2.69 o 
   3   6  15      274.45      284.57      5.16 o 
   4   6  15      160.49      150.19      3.68 o 
   5   6  15       23.07       18.30      3.01 o 
   1   7  15      381.43      367.72      4.91 o 
   2   7  15      124.44      122.01      2.82 o 
   3   7  15      189.28      196.98      6.30 o 
   4   7  15       50.91       38.00      3.14 o 
   5   7  15        9.77        4.82      3.44 o 
   0   8  15       16.93       20.88      1.75 o 
   1   8  15        6.70        7.34      1.20 o 
   2   8  15      554.19      604.41      8.23 o 
   3   8  15      133.26      114.55      3.80 o 
   4   8  15       49.71       42.99      4.47 o 
   1   9  15       38.39       46.60      2.13 o 
   2   9  15        0.33        2.03      1.27 o 
   3   9  15       11.08        8.59      1.81 o 
   4   9  15        2.11        3.10      3.10 o 
   0  10  15       90.14       85.92      4.97 o 
   1  10  15        5.02        5.76      1.33 o 
   2  10  15       55.87       49.61      2.22 o 
   3  10  15        0.00        1.52      2.33 o 
   1  11  15        7.87        5.63      1.53 o 
   2  11  15       33.27       27.30      1.96 o 
   3  11  15       10.71        5.80      4.13 o 
   0  12  15       12.09        7.89      2.08 o 
   1  12  15       21.91       16.76      1.43 o 
   2  12  15        2.31        2.74      1.69 o 
   1   0  16      450.27      494.65      9.47 o 
   2   0  16       56.22       78.38      2.48 o 
   3   0  16      411.85      456.45      9.31 o 
   4   0  16      507.23      568.25     11.43 o 
   5   0  16      122.27      126.74      5.26 o 
   6   0  16      117.39      113.36      4.82 o 
   1   1  16        7.09        5.27      0.98 o 
   2   1  16      273.87      250.30      3.48 o 
   3   1  16      115.78      113.42      2.59 o 
   4   1  16      163.72      161.23      3.44 o 
   5   1  16       25.84       27.82      1.66 o 
   6   1  16       16.30       16.84      1.52 o 
   0   2  16       52.90       47.35      2.31 o 
   1   2  16     1574.50     1643.33     20.06 o 
   2   2  16      160.92      164.35      2.80 o 
   3   2  16      318.26      328.60      4.73 o 
   4   2  16       25.85       30.13      1.64 o 
   5   2  16       75.17       77.28      2.67 o 
   6   2  16        8.82       11.73      1.79 o 
   1   3  16     2482.22     2690.78     29.77 o 
   2   3  16     1721.31     1954.72     20.49 o 
   3   3  16       12.81       12.70      1.20 o 
   4   3  16        0.03       -0.26      1.10 o 
   5   3  16       12.71       13.47      1.60 o 
   6   3  16        5.27        7.79      4.47 o 
   0   4  16       47.44       47.16      1.87 o 
   1   4  16     1413.93     1508.58     17.26 o 
   2   4  16      142.64      138.56      2.94 o 
   3   4  16      246.96      258.41      4.18 o 
   4   4  16        5.62        6.12      1.31 o 
   5   4  16       41.12       48.14      3.66 o 
   1   5  16      401.29      422.88      4.68 o 
   2   5  16      419.99      479.29      6.59 o 
   3   5  16       96.65      108.67      2.52 o 
   4   5  16       12.32       11.96      1.59 o 
   5   5  16      195.57      175.18      4.86 o 
   0   6  16       51.52       68.76      3.54 o 
   1   6  16       78.15       97.75      2.14 o 
   2   6  16        2.05        2.53      1.26 o 
   3   6  16       26.83       26.09      1.85 o 
   4   6  16        0.93        1.06      1.38 o 
   5   6  16       31.71       34.33      2.55 o 
   1   7  16      870.97      957.69     10.63 o 
   2   7  16        3.36        4.56      1.41 o 
   3   7  16        6.94       10.05      1.63 o 
   4   7  16       43.36       30.95      3.03 o 
   5   7  16       34.97       26.85      4.47 o 
   0   8  16       12.96       14.92      2.04 o 
   1   8  16      208.02      232.15      5.22 o 
   2   8  16        6.41        6.52      1.41 o 
   3   8  16        2.83        2.81      1.81 o 
   4   8  16       83.58       62.91      3.63 o 
   1   9  16        0.62        0.71      1.11 o 
   2   9  16       15.76       18.39      1.59 o 
   3   9  16       70.91       60.45      2.97 o 
   4   9  16        0.19       -2.06      2.41 o 
   0  10  16        7.56        3.43      1.74 o 
   1  10  16       66.29       65.09      2.31 o 
   2  10  16       80.06       75.61      2.92 o 
   3  10  16       11.02       11.06      2.01 o 
   1  11  16        0.48       -0.10      1.28 o 
   2  11  16       18.25       15.02      1.96 o 
   3  11  16        8.58        6.01      1.97 o 
   0  12  16       92.56       98.28      5.32 o 
   1  12  16       13.18       12.25      1.39 o 
   2  12  16        0.69       -1.48      1.82 o 
   1   1  17      579.53      588.18      6.77 o 
   2   1  17       93.33       96.99      2.02 o 
   3   1  17        8.57        6.52      1.24 o 
   4   1  17       34.46       34.00      1.72 o 
   5   1  17        4.20        5.40      1.30 o 
   6   1  17        0.61        0.17      1.46 o 
   0   2  17      214.82      182.33      5.09 o 
   1   2  17      294.37      309.92      3.93 o 
   2   2  17      288.92      329.84      4.63 o 
   3   2  17       96.47      114.00      2.58 o 
   4   2  17       23.92       21.97      1.47 o 
   5   2  17        3.33        5.84      1.39 o 
   6   2  17       25.84       21.34      2.75 o 
   1   3  17      681.43      695.59      8.57 o 
   2   3  17       29.17       34.95      1.35 o 
   3   3  17       67.59       79.48      3.30 o 
   4   3  17        0.35        0.08      1.20 o 
   5   3  17        1.43        1.62      1.41 o 
   0   4  17      823.01      815.96     11.75 o 
   1   4  17      163.63      171.09      2.93 o 
   2   4  17       12.44       12.30      1.11 o 
   3   4  17      276.60      306.72      4.78 o 
   4   4  17      409.87      422.37      7.79 o 
   5   4  17        2.10        2.45      1.33 o 
   1   5  17       73.40       77.66      1.78 o 
   2   5  17        1.64        6.59      1.20 o 
   3   5  17     1223.26     1340.26     15.87 o 
   4   5  17       27.34       30.86      2.37 o 
   5   5  17      114.91      107.86      3.68 o 
   0   6  17      149.97      157.57      3.84 o 
   1   6  17       25.48       23.43      1.21 o 
   2   6  17        0.02        0.37      1.14 o 
   3   6  17      173.94      180.38      4.01 o 
   4   6  17      142.69      118.42      3.93 o 
   5   6  17      146.78      123.69     10.85 o 
   1   7  17       50.73       50.73      1.84 o 
   2   7  17        0.74        0.55      1.31 o 
   3   7  17      583.09      574.43      9.33 o 
   4   7  17       27.97       24.51      2.79 o 
   0   8  17        2.82        6.24      2.25 o 
   1   8  17        0.00        1.01      1.18 o 
   2   8  17       91.25       96.00      2.91 o 
   3   8  17       54.47       52.44      4.07 o 
   4   8  17        0.34       -2.61      3.10 o 
   1   9  17        2.92        5.83      1.22 o 
   2   9  17        0.48        0.40      1.49 o 
   3   9  17       41.74       35.23      2.73 o 
   4   9  17        1.38        3.44      2.75 o 
   0  10  17      180.90      187.68      9.12 o 
   1  10  17       29.41       27.75      1.58 o 
   2  10  17       21.56       18.16      1.84 o 
   3  10  17       40.54       42.52      2.74 o 
   1  11  17        0.00       -0.94      1.18 o 
   2  11  17       51.88       54.39      4.12 o 
   3  11  17        3.80       -0.69      2.06 o 
   0  12  17      111.45      106.37      3.78 o 
   1  12  17        4.08        3.80      1.56 o 
   2  12  17        8.75        9.29      3.44 o 
   0   0  18     3300.48     3547.14     76.80 o 
   1   0  18      236.65      193.94      4.09 o 
   2   0  18        0.01        2.46      1.32 o 
   3   0  18      835.02      949.27     17.51 o 
   4   0  18      118.11      136.13      4.45 o 
   5   0  18        6.14        7.58      1.89 o 
   1   1  18      146.38      175.26      2.66 o 
   2   1  18      319.50      389.59      5.70 o 
   3   1  18        0.28        1.13      0.97 o 
   4   1  18      256.69      264.05      4.62 o 
   5   1  18        9.81        6.52      1.23 o 
   0   2  18        6.25        8.39      1.49 o 
   1   2  18      259.18      261.04      5.33 o 
   2   2  18      120.82      132.91      2.95 o 
   3   2  18        1.23        0.70      0.95 o 
   4   2  18      141.85      141.63      3.26 o 
   5   2  18        6.21        7.76      1.37 o 
   1   3  18       75.54       85.80      2.19 o 
   2   3  18      129.92      147.74      2.86 o 
   3   3  18       52.76       66.04      2.13 o 
   4   3  18        7.92        7.67      1.52 o 
   5   3  18       19.14       21.34      1.64 o 
   0   4  18      131.54      153.61      5.86 o 
   1   4  18      458.82      490.42      6.15 o 
   2   4  18      461.32      511.00      8.58 o 
   3   4  18       43.80       41.87      1.75 o 
   4   4  18        4.39        5.01      1.52 o 
   5   4  18       18.65       20.05      1.79 o 
   1   5  18      452.40      499.16      6.02 o 
   2   5  18      103.62      113.44      2.78 o 
   3   5  18       41.57       41.49      1.97 o 
   4   5  18       79.59       76.60      3.60 o 
   5   5  18       12.93        9.25      2.26 o 
   0   6  18        0.00        2.55      1.35 o 
   1   6  18      114.20      113.90      2.43 o 
   2   6  18       14.58       13.22      1.39 o 
   3   6  18        4.68        8.47      1.55 o 
   4   6  18       73.24       60.50      3.18 o 
   5   6  18      107.30      100.18      6.54 o 
   1   7  18      214.85      227.66      3.78 o 
   2   7  18       32.64       29.52      1.74 o 
   3   7  18      127.10      115.26      3.51 o 
   4   7  18        3.35        2.50      2.75 o 
   0   8  18      141.54      144.87      5.81 o 
   1   8  18        1.65        3.86      1.21 o 
   2   8  18      109.07      110.27      3.23 o 
   3   8  18       27.14       23.84      2.19 o 
   4   8  18        7.86        3.44      2.75 o 
   1   9  18       10.38       10.43      1.35 o 
   2   9  18       48.63       47.06      2.16 o 
   3   9  18        3.16        2.84      2.09 o 
   4   9  18        0.84        3.44      3.10 o 
   0  10  18       45.24       39.49      2.45 o 
   1  10  18        6.26        5.26      1.24 o 
   2  10  18        0.10        0.52      1.41 o 
   3  10  18       61.56       46.90      4.89 o 
   1  11  18       45.79       48.48      2.00 o 
   2  11  18        2.60        1.12      1.94 o 
   0  12  18        1.70        3.38      2.34 o 
   1  12  18       15.82       11.99      2.41 o 
   1   1  19       89.08       90.39      2.00 o 
   2   1  19       49.80       50.53      1.85 o 
   3   1  19       51.14       53.32      2.33 o 
   4   1  19        0.44        3.30      1.18 o 
   5   1  19        1.27        1.13      1.23 o 
   0   2  19       72.59       80.49      2.78 o 
   1   2  19        1.81        0.85      0.87 o 
   2   2  19       46.85       42.82      1.61 o 
   3   2  19      252.77      247.42      4.67 o 
   4   2  19        4.93        6.78      1.31 o 
   5   2  19       17.28       18.61      1.64 o 
   1   3  19      244.17      279.52      4.29 o 
   2   3  19      220.79      240.60      4.11 o 
   3   3  19      244.70      282.33      4.77 o 
   4   3  19        2.89       -0.14      1.32 o 
   5   3  19       16.16       14.69      1.70 o 
   0   4  19      821.48      886.10     14.30 o 
   1   4  19       30.16       35.02      1.48 o 
   2   4  19      382.98      403.86      5.96 o 
   3   4  19      270.09      258.22      5.00 o 
   4   4  19       17.34       15.99      1.84 o 
   5   4  19       73.19       75.55      3.08 o 
   1   5  19      191.65      191.63      3.16 o 
   2   5  19      710.73      722.69      9.42 o 
   3   5  19      197.28      224.65      4.36 o 
   4   5  19       68.85       62.85      3.03 o 
   5   5  19        3.53        2.35      1.62 o 
   0   6  19      284.19      293.06      5.72 o 
   1   6  19      579.82      614.69      8.28 o 
   2   6  19      195.69      205.24      3.96 o 
   3   6  19      127.18      131.98      3.76 o 
   4   6  19       74.53       79.79      5.13 o 
   5   6  19        2.10        1.38      3.10 o 
   1   7  19      434.96      462.49      5.66 o 
   2   7  19       71.52       71.12      3.20 o 
   3   7  19      146.96      143.99      3.97 o 
   4   7  19       32.21       20.83      2.17 o 
   0   8  19      725.02      797.15     26.87 o 
   1   8  19      348.19      353.78      6.62 o 
   2   8  19      202.01      203.69      4.93 o 
   3   8  19        0.85        1.73      1.74 o 
   4   8  19       11.32        7.92      3.10 o 
   1   9  19       32.40       34.70      1.71 o 
   2   9  19        3.42        6.30      1.50 o 
   3   9  19       45.67       32.45      2.65 o 
   0  10  19       14.65       17.49      2.03 o 
   1  10  19        9.30        9.07      1.55 o 
   2  10  19       15.70       19.54      1.73 o 
   3  10  19       15.86        9.27      2.23 o 
   1  11  19        5.40        8.09      1.52 o 
   2  11  19        0.00        0.81      1.63 o 
   0  12  19       52.18       48.70      6.02 o 
   1  12  19      108.12      125.66      7.23 o 
   0   0  20     4058.87     4468.79    118.91 o 
   1   0  20       15.08       23.23      1.60 o 
   2   0  20      234.84      259.27      6.14 o 
   3   0  20      276.84      314.44      8.73 o 
   4   0  20        0.48        0.46      2.81 o 
   5   0  20      168.01      154.37      8.78 o 
   1   1  20        8.03       12.45      1.08 o 
   2   1  20      124.33      140.59      4.57 o 
   3   1  20      646.54      749.84     15.50 o 
   4   1  20       44.01       49.79      2.17 o 
   5   1  20       37.19       35.24      1.98 o 
   0   2  20     1704.99     1874.58     28.07 o 
   1   2  20      218.26      242.06      3.40 o 
   2   2  20      389.82      435.37      6.38 o 
   3   2  20       69.07       81.42      2.63 o 
   4   2  20        9.37       10.03      1.45 o 
   5   2  20        1.07        1.33      1.45 o 
   1   3  20      438.14      516.13      6.89 o 
   2   3  20       99.26       97.02      2.55 o 
   3   3  20      932.96      995.04     14.06 o 
   4   3  20        0.00        0.56      1.43 o 
   5   3  20        2.83        2.32      1.81 o 
   0   4  20      945.45     1018.11     23.62 o 
   1   4  20      719.07      741.27      8.78 o 
   2   4  20      127.32      140.16      3.33 o 
   3   4  20      618.91      641.75      9.85 o 
   4   4  20       20.33       20.30      2.05 o 
   5   4  20        0.00        0.40      1.49 o 
   1   5  20       33.92       41.00      1.58 o 
   2   5  20       77.61       81.21      2.27 o 
   3   5  20       45.36       36.77      3.13 o 
   4   5  20       32.88       28.90      2.04 o 
   5   5  20       27.61       28.22      4.13 o 
   0   6  20      330.91      345.10      7.28 o 
   1   6  20        2.38        4.09      1.21 o 
   2   6  20        0.13        2.20      1.76 o 
   3   6  20      431.80      462.27      8.85 o 
   4   6  20       30.15       23.56      2.30 o 
   1   7  20       33.23       34.95      1.78 o 
   2   7  20       78.65       87.40      2.80 o 
   3   7  20       44.80       46.92      2.71 o 
   4   7  20        6.85        2.18      1.97 o 
   0   8  20        1.52        6.55      1.86 o 
   1   8  20       10.06       11.26      1.53 o 
   2   8  20      152.35      151.33      3.67 o 
   3   8  20       51.76       42.13      2.48 o 
   4   8  20        0.33        8.26      3.79 o 
   1   9  20        0.60        2.05      1.52 o 
   2   9  20        1.09        0.79      1.44 o 
   3   9  20        0.06        0.62      1.78 o 
   0  10  20       78.48       81.57      6.61 o 
   1  10  20       13.18       14.85      1.69 o 
   2  10  20       62.55       61.10      3.03 o 
   3  10  20        2.47        1.03      2.41 o 
   1  11  20        2.69        1.26      1.51 o 
   2  11  20        6.49        3.55      1.90 o 
   1   1  21       49.64       53.71      2.26 o 
   2   1  21       28.38       28.44      1.61 o 
   3   1  21        2.37        2.41      1.25 o 
   4   1  21       38.52       40.48      2.18 o 
   5   1  21        2.06        1.59      1.47 o 
   0   2  21      445.99      523.18      9.12 o 
   1   2  21       50.19       58.53      1.72 o 
   2   2  21      187.66      206.50      3.83 o 
   3   2  21      262.43      268.37      5.03 o 
   4   2  21       97.72       96.25      3.53 o 
   5   2  21        7.08       10.81      1.64 o 
   1   3  21        6.37        8.51      1.19 o 
   2   3  21      514.20      548.77      7.82 o 
   3   3  21       31.40       33.52      1.86 o 
   4   3  21        2.67        4.13      1.55 o 
   5   3  21        4.42        4.80      1.66 o 
   0   4  21      839.80      853.83     18.28 o 
   1   4  21        0.06       -0.12      1.04 o 
   2   4  21       61.89       62.54      2.37 o 
   3   4  21      168.62      167.63      3.98 o 
   4   4  21      157.58      141.24      4.38 o 
   5   4  21        2.06        3.61      1.56 o 
   1   5  21        8.15       10.81      1.18 o 
   2   5  21      565.48      614.79      8.74 o 
   3   5  21       30.72       37.30      2.39 o 
   4   5  21       35.70       28.89      2.76 o 
   5   5  21        1.69        2.41      3.44 o 
   0   6  21      667.03      729.16     12.76 o 
   1   6  21        6.32        9.32      1.30 o 
   2   6  21      405.63      421.03      6.31 o 
   3   6  21      100.04      116.92      3.93 o 
   4   6  21        8.76       11.00      3.00 o 
   1   7  21       13.62       14.49      1.48 o 
   2   7  21      252.48      251.95      5.00 o 
   3   7  21        4.41        6.47      1.87 o 
   4   7  21        7.68        4.35      1.97 o 
   0   8  21     1231.88     1334.73     30.17 o 
   1   8  21      147.94      161.81      3.69 o 
   2   8  21        6.12        6.12      1.57 o 
   3   8  21        9.06       10.45      2.12 o 
   1   9  21       35.57       30.84      1.92 o 
   2   9  21       27.44       26.20      1.83 o 
   3   9  21      111.74       94.06      5.12 o 
   0  10  21        2.58        1.68      1.88 o 
   1  10  21        8.16        7.18      1.51 o 
   2  10  21        9.18       10.32      2.23 o 
   1  11  21       13.90       14.93      1.57 o 
   0   0  22       76.53       76.84      6.71 o 
   1   0  22      104.84      122.30      4.32 o 
   2   0  22        0.50       -0.10      1.42 o 
   3   0  22       91.71       91.40      7.92 o 
   4   0  22       29.38       27.38      2.73 o 
   5   0  22      117.61      100.32      7.06 o 
   1   1  22      146.70      164.62      2.93 o 
   2   1  22      128.47      138.39      3.31 o 
   3   1  22        0.13        1.06      1.33 o 
   4   1  22       14.70       14.47      1.62 o 
   5   1  22       11.56        7.88      1.56 o 
   0   2  22       40.39       50.01      2.36 o 
   1   2  22      225.18      249.13      4.19 o 
   2   2  22       35.52       39.12      1.90 o 
   3   2  22       76.21       81.62      2.66 o 
   4   2  22        1.78        3.56      1.45 o 
   5   2  22       14.41       10.87      1.73 o 
   1   3  22      193.54      212.16      3.77 o 
   2   3  22      140.25      140.64      3.20 o 
   3   3  22        9.82        6.92      1.43 o 
   4   3  22       21.32       14.97      1.91 o 
   5   3  22        0.00       -0.82      2.14 o 
   0   4  22        6.53       10.01      1.70 o 
   1   4  22       84.38       99.72      2.47 o 
   2   4  22        7.83        5.18      1.59 o 
   3   4  22      252.75      255.40      5.13 o 
   4   4  22       31.70       25.01      2.62 o 
   5   4  22       10.58       11.50      2.30 o 
   1   5  22        7.47       11.35      1.20 o 
   2   5  22        7.98       10.05      1.39 o 
   3   5  22       45.24       44.03      2.48 o 
   4   5  22       96.88       79.77      4.25 o 
   0   6  22      195.73      222.36      6.24 o 
   1   6  22        7.30        8.43      1.24 o 
   2   6  22       44.16       41.62      1.93 o 
   3   6  22       76.89       87.34      3.37 o 
   4   6  22       96.93       75.79      6.07 o 
   1   7  22       17.51       21.18      1.54 o 
   2   7  22       17.50       17.61      1.92 o 
   3   7  22        0.43       -0.15      1.84 o 
   4   7  22       12.88       10.16      4.50 o 
   0   8  22      230.57      235.63      5.85 o 
   1   8  22       17.81       18.76      1.66 o 
   2   8  22        0.35        1.16      1.51 o 
   3   8  22      214.44      183.59      5.52 o 
   1   9  22       16.15       11.41      1.59 o 
   2   9  22        4.31        1.29      1.48 o 
   3   9  22       23.68       14.45      3.44 o 
   0  10  22        0.34        3.34      1.98 o 
   1  10  22       10.13        7.24      1.46 o 
   2  10  22        0.11       -1.34      1.93 o 
   1  11  22       17.33       16.22      5.16 o 
   1   1  23       42.05       53.45      1.69 o 
   2   1  23       72.26       82.15      2.61 o 
   3   1  23        2.36        2.33      1.40 o 
   4   1  23       18.02       15.61      1.76 o 
   5   1  23        5.96        8.10      1.56 o 
   0   2  23        7.86       10.86      2.78 o 
   1   2  23       16.03       15.57      1.27 o 
   2   2  23       19.78       23.41      1.65 o 
   3   2  23       38.89       40.22      2.64 o 
   4   2  23       12.61       16.36      1.72 o 
   5   2  23        1.58        1.72      1.76 o 
   1   3  23       30.93       36.13      1.68 o 
   2   3  23       52.47       61.30      2.14 o 
   3   3  23      184.18      201.27      5.80 o 
   4   3  23       12.31       13.23      2.15 o 
   5   3  23       37.02       32.91      7.40 o 
   0   4  23      143.52      152.93      5.86 o 
   1   4  23       91.01      108.58      2.62 o 
   2   4  23        0.01        2.06      1.37 o 
   3   4  23       41.50       32.03      1.82 o 
   4   4  23       10.75        6.86      1.73 o 
   1   5  23       93.46       93.42      2.36 o 
   2   5  23      296.90      309.24      5.09 o 
   3   5  23       96.62       85.97      3.38 o 
   4   5  23       31.93       28.95      2.89 o 
   0   6  23     1367.29     1549.25     24.54 o 
   1   6  23      146.27      151.06      3.18 o 
   2   6  23      220.61      211.96      5.63 o 
   3   6  23       31.12       29.58      2.28 o 
   4   6  23       23.16       16.31      2.75 o 
   1   7  23        2.82        1.99      1.22 o 
   2   7  23      170.91      170.94      5.80 o 
   3   7  23       91.86       89.38      3.64 o 
   0   8  23        0.04       -1.11      1.78 o 
   1   8  23       92.27       87.20      2.68 o 
   2   8  23       16.16       20.32      1.74 o 
   3   8  23        1.26        2.80      2.02 o 
   1   9  23        4.17        4.48      1.51 o 
   2   9  23        0.55        0.13      1.48 o 
   3   9  23       64.63       60.24      4.47 o 
   0  10  23       30.50       40.97      2.83 o 
   1  10  23       15.99       12.43      1.55 o 
   2  10  23        1.05        2.70      2.30 o 
   0   0  24      667.96      737.40     24.14 o 
   1   0  24       77.78       88.42      3.51 o 
   2   0  24       81.36       90.08      3.64 o 
   3   0  24      398.92      434.10     11.44 o 
   4   0  24       34.81       38.43      3.05 o 
   5   0  24       89.89       81.93      5.51 o 
   1   1  24       35.32       39.56      1.69 o 
   2   1  24       12.18       18.87      2.02 o 
   3   1  24       18.36       22.94      2.15 o 
   4   1  24      177.55      182.93      4.43 o 
   5   1  24       21.04       22.96      2.25 o 
   0   2  24     1100.60     1172.46     18.46 o 
   1   2  24       18.64       17.34      1.40 o 
   2   2  24        4.62        6.40      1.56 o 
   3   2  24      107.37      119.67      3.22 o 
   4   2  24        6.56        6.65      1.54 o 
   5   2  24        3.32        3.63      2.03 o 
   1   3  24      122.28      139.53      3.06 o 
   2   3  24       88.53       99.56      4.45 o 
   3   3  24       39.74       37.46      1.90 o 
   4   3  24        3.41        1.62      2.41 o 
   0   4  24      221.54      236.11      8.09 o 
   1   4  24      162.56      174.88      3.30 o 
   2   4  24     1091.31     1201.07     18.56 o 
   3   4  24        0.89        0.82      1.48 o 
   4   4  24        1.79        2.20      1.82 o 
   1   5  24       10.27       11.46      1.24 o 
   2   5  24        7.34        7.80      1.31 o 
   3   5  24      191.24      183.69      4.89 o 
   4   5  24        1.22        2.58      2.43 o 
   0   6  24      509.09      531.36     10.04 o 
   1   6  24       40.18       47.49      1.89 o 
   2   6  24       62.16       67.34      3.67 o 
   3   6  24        7.29        2.84      1.76 o 
   4   6  24       15.62       12.82      2.43 o 
   1   7  24        0.44       -0.72      1.28 o 
   2   7  24       58.91       59.93      2.28 o 
   3   7  24       85.58       69.07      3.52 o 
   0   8  24        6.97        7.27      1.88 o 
   1   8  24        0.02       -0.51      1.40 o 
   2   8  24       33.88       36.72      1.95 o 
   3   8  24       21.19       15.98      2.64 o 
   1   9  24        0.65       -1.39      1.39 o 
   2   9  24       13.96       10.01      1.61 o 
   0  10  24        4.93        7.52      1.91 o 
   1  10  24       18.33       14.95      1.63 o 
   1   1  25      147.63      170.04      3.53 o 
   2   1  25        1.13        2.85      1.37 o 
   3   1  25       13.33       13.70      1.75 o 
   4   1  25      116.60      114.77      3.41 o 
   0   2  25       15.44       14.58      2.24 o 
   1   2  25      160.33      193.72      3.60 o 
   2   2  25      221.95      275.22      5.26 o 
   3   2  25      221.95      221.21      6.11 o 
   4   2  25        0.06        0.45      1.52 o 
   1   3  25      116.03      123.40      2.75 o 
   2   3  25       35.62       43.82      2.34 o 
   3   3  25       46.77       50.50      2.57 o 
   4   3  25        6.02        7.53      1.97 o 
   0   4  25      142.86      148.83      3.92 o 
   1   4  25        0.91        1.60      1.14 o 
   2   4  25       24.19       27.47      1.82 o 
   3   4  25       29.77       29.77      2.04 o 
   4   4  25        3.38        1.29      2.30 o 
   1   5  25      112.07      126.58      2.70 o 
   2   5  25        0.05        1.63      1.35 o 
   3   5  25      375.79      359.31      7.19 o 
   4   5  25       72.03       57.40      4.13 o 
   0   6  25       21.76       19.62      2.26 o 
   1   6  25       25.15       22.82      1.52 o 
   2   6  25       59.67       56.29      2.27 o 
   3   6  25       18.13       20.05      2.43 o 
   1   7  25        4.32        3.89      1.34 o 
   2   7  25       11.12       16.88      1.82 o 
   3   7  25      162.35      142.19      4.76 o 
   0   8  25        4.48        4.70      1.74 o 
   1   8  25        0.10       -0.60      1.43 o 
   2   8  25       18.21       25.28      1.89 o 
   3   8  25        0.66       -0.34      3.10 o 
   1   9  25       18.54       18.71      1.66 o 
   2   9  25       19.32       22.18      2.03 o 
   0  10  25        5.32        4.31      2.30 o 
   1  10  25        0.03        1.38      2.68 o 
   0   0  26      231.95      282.06     11.71 o 
   1   0  26       32.33       36.73      2.58 o 
   2   0  26       86.66       84.65      3.58 o 
   3   0  26       36.62       36.60      3.14 o 
   4   0  26      149.00      142.96      7.92 o 
   1   1  26      130.31      138.49      3.44 o 
   2   1  26        0.18        0.82      1.23 o 
   3   1  26        8.54       10.32      1.79 o 
   4   1  26       52.02       53.84      2.46 o 
   0   2  26      139.73      147.34      4.32 o 
   1   2  26       30.81       30.15      1.74 o 
   2   2  26        0.60        1.02      1.65 o 
   3   2  26        3.74        3.92      1.55 o 
   4   2  26        0.04        0.63      1.50 o 
   1   3  26       39.43       42.69      1.72 o 
   2   3  26        0.47        0.90      1.50 o 
   3   3  26      241.40      249.10      6.01 o 
   4   3  26       40.84       29.00      2.28 o 
   0   4  26      164.22      167.79      4.23 o 
   1   4  26       83.54       95.60      2.46 o 
   2   4  26      147.89      171.64      4.13 o 
   3   4  26       38.35       42.05      2.19 o 
   4   4  26       17.95       15.64      2.75 o 
   1   5  26       14.86       16.20      1.34 o 
   2   5  26       17.60       16.10      1.65 o 
   3   5  26       65.45       52.54      2.60 o 
   4   5  26       29.80       17.09      2.48 o 
   0   6  26      208.45      219.93      6.81 o 
   1   6  26       11.35       17.31      1.56 o 
   2   6  26        2.58        0.76      1.64 o 
   3   6  26        0.12       -0.55      1.82 o 
   1   7  26       51.47       49.05      2.16 o 
   2   7  26        2.86        1.71      1.66 o 
   3   7  26        0.05       -0.59      2.06 o 
   0   8  26       36.26       34.62      2.98 o 
   1   8  26       19.64       16.63      1.69 o 
   2   8  26       33.65       26.30      1.89 o 
   1   9  26        0.02       -0.29      1.45 o 
   1   1  27       48.40       52.57      2.24 o 
   2   1  27        4.84        6.60      1.47 o 
   3   1  27       99.92       91.87      5.12 o 
   4   1  27        1.90        2.62      1.62 o 
   0   2  27       87.34       88.04      3.77 o 
   1   2  27       33.13       32.90      1.89 o 
   2   2  27      165.66      177.84      4.43 o 
   3   2  27        1.64       -0.10      2.19 o 
   4   2  27       11.33        7.53      1.60 o 
   1   3  27       35.60       38.40      1.77 o 
   2   3  27        0.23        2.50      1.57 o 
   3   3  27        8.85        8.63      1.71 o 
   4   3  27        3.12        3.33      2.58 o 
   0   4  27      349.42      342.52      7.07 o 
   1   4  27       18.19       16.09      1.34 o 
   2   4  27      144.42      155.56      4.24 o 
   3   4  27       10.40       13.08      1.79 o 
   4   4  27       12.55       12.57      2.55 o 
   1   5  27        9.18        9.46      1.37 o 
   2   5  27      316.22      292.33      5.52 o 
   3   5  27      262.28      223.57      6.76 o 
   0   6  27      604.07      613.99     10.98 o 
   1   6  27        2.47        0.84      1.30 o 
   2   6  27       23.67       19.58      2.38 o 
   3   6  27       40.83       33.21      3.03 o 
   1   7  27       27.21       25.80      1.73 o 
   2   7  27      122.38      126.24      4.81 o 
   0   8  27       37.18       30.58      2.19 o 
   1   8  27       99.39      100.59      3.18 o 
   2   8  27       29.65       31.44      2.47 o 
   1   9  27       25.19       22.57      3.28 o 
   0   0  28       12.65       11.01      3.44 o 
   1   0  28      318.20      326.95      9.17 o 
   2   0  28       13.65        8.91      2.30 o 
   3   0  28        2.06       -1.32      2.06 o 
   4   0  28        1.31       -0.65      2.41 o 
   1   1  28        1.28        1.56      1.40 o 
   2   1  28        1.91        2.29      1.33 o 
   3   1  28       64.12       66.39      3.43 o 
   4   1  28        5.46        4.00      1.53 o 
   0   2  28       36.09       37.53      2.62 o 
   1   2  28       50.03       54.13      2.24 o 
   2   2  28        1.15       -0.39      1.45 o 
   3   2  28        0.21        4.13      1.47 o 
   4   2  28        0.67        1.72      2.06 o 
   1   3  28      691.26      706.92     10.70 o 
   2   3  28      195.34      195.41      4.68 o 
   3   3  28       12.57        7.81      1.88 o 
   4   3  28        0.35       -0.85      2.06 o 
   0   4  28      182.63      183.31      4.86 o 
   1   4  28       59.60       59.90      1.99 o 
   2   4  28       41.42       36.52      2.10 o 
   3   4  28        0.47        0.40      1.64 o 
   1   5  28       23.71       23.35      1.91 o 
   2   5  28        7.32        4.62      1.95 o 
   3   5  28       13.90       14.69      2.25 o 
   0   6  28       53.66       51.22      2.60 o 
   1   6  28        0.42        0.93      1.31 o 
   2   6  28        0.72        2.96      1.72 o 
   3   6  28        3.52        6.19      3.10 o 
   1   7  28        0.53        1.92      1.30 o 
   2   7  28       67.51       52.20      3.68 o 
   0   8  28        0.51        1.34      1.69 o 
   1   8  28        0.05        0.47      1.40 o 
   1   1  29      162.46      163.05      3.84 o 
   2   1  29       54.64       54.95      2.36 o 
   3   1  29        3.04        6.41      1.99 o 
   0   2  29       18.27       20.76      2.43 o 
   1   2  29       19.93       22.61      2.33 o 
   2   2  29       31.45       30.48      2.68 o 
   3   2  29        0.06        0.93      1.68 o 
   1   3  29       50.05       57.52      2.66 o 
   2   3  29       52.67       46.48      2.11 o 
   3   3  29       27.52       27.20      2.24 o 
   0   4  29       39.60       40.78      2.52 o 
   1   4  29      361.73      353.98      6.88 o 
   2   4  29       12.56       11.99      1.66 o 
   3   4  29        6.43        7.87      1.65 o 
   1   5  29      201.01      199.67      4.76 o 
   2   5  29       68.62       65.92      3.39 o 
   3   5  29        4.30        1.89      2.43 o 
   0   6  29        9.60       11.45      1.95 o 
   1   6  29      101.44       94.62      3.74 o 
   2   6  29        1.14        2.03      1.94 o 
   1   7  29       39.90       34.70      2.07 o 
   2   7  29       81.05       66.80      3.52 o 
   0   8  29       43.94       31.46      2.31 o 
   1   8  29       19.95       15.42      2.15 o 
   0   0  30        8.91        8.60      3.44 o 
   1   0  30        0.31        0.96      2.30 o 
   2   0  30       53.43       47.90      3.41 o 
   3   0  30        0.79       -1.72      2.30 o 
   1   1  30       25.22       24.45      1.83 o 
   2   1  30       66.73       55.94      2.49 o 
   3   1  30       11.34        8.81      1.71 o 
   0   2  30       11.52       12.95      2.40 o 
   1   2  30       21.38       24.56      1.96 o 
   2   2  30       79.96       68.47      2.70 o 
   3   2  30        3.26        4.10      1.72 o 
   1   3  30       16.69       16.79      1.71 o 
   2   3  30       18.26       19.53      1.90 o 
   3   3  30       11.69        6.98      1.76 o 
   0   4  30        2.34        3.99      2.07 o 
   1   4  30        4.88        8.60      1.61 o 
   2   4  30       51.70       46.30      2.32 o 
   3   4  30        0.92        2.48      2.23 o 
   1   5  30       81.10       83.15      3.11 o 
   2   5  30        3.41        3.83      1.57 o 
   0   6  30        5.11        2.02      1.67 o 
   1   6  30        0.19        0.15      1.40 o 
   2   6  30       31.90       26.32      2.35 o 
   1   7  30        0.93        2.04      1.89 o 
   1   1  31       27.80       27.01      3.48 o 
   2   1  31       14.52       10.39      1.97 o 
   3   1  31        6.46        3.49      2.28 o 
   0   2  31        0.60        0.41      2.40 o 
   1   2  31       49.57       45.83      2.31 o 
   2   2  31        4.80        6.85      1.67 o 
   3   2  31        9.73       11.78      1.97 o 
   1   3  31       34.48       33.29      2.01 o 
   2   3  31       30.98       32.54      3.01 o 
   3   3  31       13.21        6.28      5.33 o 
   0   4  31       95.26       80.09      3.63 o 
   1   4  31       19.53       21.09      1.76 o 
   2   4  31       66.18       55.84      2.25 o 
   1   5  31       80.71       79.04      2.93 o 
   2   5  31        0.38       -1.28      1.69 o 
   0   6  31       46.87       38.55      4.06 o 
   1   6  31       28.62       23.36      1.88 o 
   0   0  32        5.56        3.44      3.10 o 
   1   0  32       47.84       40.57      3.28 o 
   2   0  32        2.16        1.03      3.10 o 
   3   0  32       25.32       23.40      3.44 o 
   1   1  32       11.60        9.35      3.28 o 
   2   1  32       94.50       76.88      7.11 o 
   3   1  32        1.01        0.00      2.75 o 
   0   2  32        0.44        0.82      1.92 o 
   1   2  32        2.17        0.56      1.64 o 
   2   2  32       38.67       31.61      1.89 o 
   1   3  32       89.51       76.86      2.63 o 
   2   3  32        5.33        2.91      1.60 o 
   0   4  32      137.72      118.46      5.16 o 
   1   4  32       27.72       24.64      3.13 o 
   2   4  32        5.59        4.74      1.75 o 
   1   5  32        6.92        8.31      1.79 o 
   0   6  32       68.35       58.86      4.47 o 
   1   6  32        1.84        5.16      3.10 o 
   1   1  33       37.16       33.50      2.45 o 
   2   1  33       26.38       24.81      2.68 o 
   0   2  33       17.84       12.93      2.17 o 
   1   2  33       20.58       21.18      1.87 o 
   2   2  33      364.26      332.03     12.38 o 
   1   3  33       26.55       24.36      1.81 o 
   2   3  33       13.77        7.92      3.44 o 
   0   4  33       43.71       44.06      4.13 o 
   1   4  33       26.12       26.22      1.91 o 
   0   0  34        1.24        0.69      3.44 o 
   1   0  34       29.86       22.51      4.13 o 
   2   0  34        5.63        6.19      3.10 o 
   1   1  34      192.15      149.67      5.31 o 
   2   1  34        3.50        3.95      2.06 o 
   0   2  34      110.66       94.98     13.94 o 
   1   2  34        7.56        9.49      1.71 o 
   1   3  34        2.01        1.66      2.06 o 
   0   4  34        0.23        1.38      2.41 o 
   1   1  35        0.45        3.10      2.75 o 
   0   2  35       74.47       57.49      4.48 o 
   1   2  35       72.45       52.32      4.13 o 
                                                 
